# Supplementary material for: FluxRETAP: a REaction TArget Prioritization genome-scale modeling technique for selecting genetic targets
Source: Bioinformatics. 2025 Aug 23;41(9):btaf471. doi: 10.1093/bioinformatics/btaf471 (PMC12417073; doi:10.1093/bioinformatics/btaf471)
Supplement: btaf471_Supplementary_Data [file btaf471_supplementary_data.xlsx]

## Sheet: info
info
This file contains the FluxRETAP, FVSEOF, FSEOF results from three user cases, as demonstrated in the notebooks contained at: https://github.com/JBEI/FluxRETAP.
Note, these results are the complete and unfiltered outputs of FluxRETAP based on the specified parameters. Unique gene targets were identifed from these results.

## Sheet: taxadiene
	FluxRETAP	score	fluxDiff	FinalFlux	bgene	geneName	subsystem			FVSEOF	geneName	bgene	subsystem						FSEOF	geneName	bgene	subsystem
1	GGPS	1.45045e+11	0.139092	0.139092		[]	Cytosol		1	CDPMEK	ispE	b1208	Cofactor and Prosthetic Group Biosynthesis					0	MECDPS	ispF	b2746	Cofactor and Prosthetic Group Biosynthesis
2	taxa	1.45045e+11	0.139092	0.139092		[]	Cytosol		2	DXPRIi	dxr	b0173	Cofactor and Prosthetic Group Biosynthesis					1	MECDPDH2	ispG	b2515	Cofactor and Prosthetic Group Biosynthesis
3	DMATT	1.44997e+11	0.139068	0.139092	b0421	['ispA']	Cofactor and Prosthetic Group Biosynthesis		3	MECDPDH2	ispG	b2515	Cofactor and Prosthetic Group Biosynthesis					2	NH4tex	phoE or ompC or ompN or ompF	b0241 or b2215 or b1377 or b0929	Transport, Outer Membrane Porin
4	GRTT	1.44997e+11	0.139068	0.139092	b0421	['ispA']	Cofactor and Prosthetic Group Biosynthesis		4	MECDPS	ispF	b2746	Cofactor and Prosthetic Group Biosynthesis					3	DMPPS	ispH	b0029	Cofactor and Prosthetic Group Biosynthesis
5	CDPMEK	1.44943e+11	0.556156	0.556369	b1208	['ispE']	Cofactor and Prosthetic Group Biosynthesis		5	MEPCT	ispD	b2747	Cofactor and Prosthetic Group Biosynthesis					4	INDOLEtex	phoE or ompC or ompN or ompF	b0241 or b2215 or b1377 or b0929	Transport, Outer Membrane Porin
6	MECDPS	1.44943e+11	0.556156	0.556369	b2746	['ispF']	Cofactor and Prosthetic Group Biosynthesis		6	DXPS	dxs	b0420	Cofactor and Prosthetic Group Biosynthesis					5	Htex	ompF or phoE or ompC or ompN	b0929 or b0241 or b2215 or b1377	Transport, Outer Membrane Porin
7	MECDPDH2	1.44943e+11	0.556156	0.556369	b2515	['ispG']	Cofactor and Prosthetic Group Biosynthesis		7	TPI	tpiA	b3919	Glycolysis/Gluconeogenesis					6	PPK	ppk	b2501	Oxidative Phosphorylation
8	DXPRIi	1.44943e+11	0.556156	0.556369	b0173	['dxr']	Cofactor and Prosthetic Group Biosynthesis		8	GGPS			Cytosol					7	ASPT	aspA	b4139	Alanine and Aspartate Metabolism
9	MEPCT	1.44943e+11	0.556156	0.556369	b2747	['ispD']	Cofactor and Prosthetic Group Biosynthesis		9	taxa			Cytosol					8	GLUNpp	ansB	b2957	Glutamate Metabolism
10	DXPS	1.44924e+11	0.556117	0.556369	b0420	['dxs']	Cofactor and Prosthetic Group Biosynthesis		10	DM_taxadiene_c								9	GGPS			Cytosol
11	CYTK1	1.56495e+08	0.534513	0.556369	b0910	['cmk']	Nucleotide Salvage Pathway		11	DMATT	ispA	b0421	Cofactor and Prosthetic Group Biosynthesis					10	FEROpp	cueO	b0123	Inorganic Ion Transport and Metabolism
12	TPI	19663.6	0.0783196	1	b3919	['tpiA']	Glycolysis/Gluconeogenesis		12	GRTT	ispA	b0421	Cofactor and Prosthetic Group Biosynthesis					11	SGSAD	astD	b1746	Arginine and Proline Metabolism
13	PROD2	9485.35	0.0184362	0.0333333	b1014	['putA']	Arginine and Proline Metabolism		13	IPDDI	idi	b2889	Cofactor and Prosthetic Group Biosynthesis					12	GLYAT	kbl	b3617	Glycine and Serine Metabolism
14	FE3Ri	2567.94	0.0281216	0.0333333	b3844	['fre']	Cofactor and Prosthetic Group Biosynthesis											13	TRPAS2	tnaA	b3708	Tyrosine, Tryptophan, and Phenylalanine Metabolism
15	FE3abcpp	2347.52	0.0559269	0.0666667		[]	Inorganic Ion Transport and Metabolism											14	EX_nh4_e			Extracellular exchange
16	SADH	1974.04	0.0281031	0.0333333	b1745	['astB']	Arginine and Proline Metabolism											15	GLUDy	gdhA	b1761	Glutamate Metabolism
17	SOTA	1974.03	0.0281031	0.0333333	b1748	['astC']	Arginine and Proline Metabolism											16	SADH	astB	b1745	Arginine and Proline Metabolism
18	SGSAD	1974.03	0.0281031	0.0333333	b1746	['astD']	Arginine and Proline Metabolism											17	TPI	tpiA	b3919	Glycolysis/Gluconeogenesis
19	SGDS	1974.03	0.0281031	0.0333333	b1744	['astE']	Arginine and Proline Metabolism											18	FE2t3pp	fieF	b3915	Inorganic Ion Transport and Metabolism
20	AST	1974.03	0.0281031	0.0333333	b1747	['astA']	Arginine and Proline Metabolism											19	PROD2	putA	b1014	Arginine and Proline Metabolism
21	H2St1pp	1563.24	0.00863029	0.0333333	s0001	['SPONTANEOUS']	Transport, Inner Membrane											20	FE3Ri	fre	b3844	Cofactor and Prosthetic Group Biosynthesis
22	URAt2pp_copy2	570.734	1.45519e-10	-166666	b1006	['rutG']	Transport, Inner Membrane											21	FDH4pp_1	(fdnI and fdnH and fdnG) or (fdoH and fdoI and fdoG)	(b1476 and b1475 and b1474) or (b3893 and b3892 and b3894)	Oxidative Phosphorylation
23	PTA2	570.734	2.91038e-11	166666	b2297	['pta']	Alternate Carbon Metabolism											22	SERD_L	tnaA or tdcG or sdaA or sdaB	b3708 or b4471 or b1814 or b2797	Glycine and Serine Metabolism
24	ACt2rpp	570.734	2.91038e-10	-166666		[]	Transport, Inner Membrane											23	PPCK	pck	b3403	Anaplerotic Reactions
25	ADNt2pp_copy2	570.734	5.82077e-11	-166666	b2406	['xapB']	Transport, Inner Membrane											24	DXPS	dxs	b0420	Cofactor and Prosthetic Group Biosynthesis
26	GLYt4pp	570.734	1.89469e-11	0.0166667	b0007	['yaaJ']	Transport, Inner Membrane											25	DM_taxadiene_c
27	ICHORS_copy1	570.734	0.000210183	-166666	b2265	['menF']	Cofactor and Prosthetic Group Biosynthesis											26	DXPRIi	dxr	b0173	Cofactor and Prosthetic Group Biosynthesis
28	CA2t3pp	570.734	0.000210802	166666	b1216	['chaA']	Inorganic Ion Transport and Metabolism											27	ASPt2pp	gltP	b4077	Transport, Inner Membrane
29	ACACT1r	570.734	0.00028428	166666	b2224	['atoB']	Membrane Lipid Metabolism											28	MEPCT	ispD	b2747	Cofactor and Prosthetic Group Biosynthesis
30	GLUt2rpp	570.734	0.00105137	-166666	b4077	['gltP']	Transport, Inner Membrane											29	NDPK3	ndk or adk	b2518 or b0474	Nucleotide Salvage Pathway
31	VALTA	570.734	0.0140084	166666	b3770	['ilvE']	Valine, Leucine, and Isoleucine Metabolism											30	NADTRHD	sthA or (pntB and pntA)	b3962 or (b1602 and b1603)	Oxidative Phosphorylation
32	VPAMTr	570.734	0.00927427	166666	b3572	['avtA']	Alanine and Aspartate Metabolism											31	SOTA	astC	b1748	Arginine and Proline Metabolism
33	CRNDt2rpp	570.734	0.0115133	166666	b4111	['proP']	Transport, Inner Membrane											32	FE3abcpp			Inorganic Ion Transport and Metabolism
34	PRPPS	570.734	0.0780962	-166666	b1207	['prs']	Histidine Metabolism											33	ACALD	adhE or mhpF	b1241 or b0351	Pyruvate Metabolism
35	THRt2rpp	570.734	0.00575667	-166666	b3116	['tdcC']	Transport, Inner Membrane											34	CYTK1	cmk	b0910	Nucleotide Salvage Pathway
36	PPCSCT	570.734	0.0967383	166666	b2920	['scpC']	Alternate Carbon Metabolism											35	INDOLEt2pp	acrE and acrF	b3265 and b3266	Transport, Inner Membrane
37	PPK	570.733	0.460762	-166667	b2501	['ppk']	Oxidative Phosphorylation											36	AST	astA	b1747	Arginine and Proline Metabolism
38	G3PD2	566.744	0.0438058	0.5	b3608	['gpsA']	Alternate Carbon Metabolism											37	GLYK	glpK	b3926	Alternate Carbon Metabolism
39	GLYCL	562.167	0.0215562	0.0333333	b2904 and b2905 and b2903 and b0116	['gcvH', 'gcvT', 'gcvP', 'lpd']	Folate Metabolism											38	GLYt2pp	cycA or yeaV	b4208 or b1801	Transport, Inner Membrane
40	GLYK	560.896	0.0199194	0.5	b3926	['glpK']	Alternate Carbon Metabolism											39	GLYCL	gcvH and gcvT and gcvP and lpd	b2904 and b2905 and b2903 and b0116	Folate Metabolism
41	ASNt2rpp	558.564	0.000784101	0.0166667	b1453	['ansP']	Transport, Inner Membrane											40	ALAt2pp	cycA	b4208	Transport, Inner Membrane
42	ASNNpp	540.392	0.00209423	0.0166667	b2957	['ansB']	Alanine and Aspartate Metabolism											41	NH4tpp	amtB or SPONTANEOUS	b0451 or s0001	Inorganic Ion Transport and Metabolism
43	FEROpp	508.42	0.704231	2.58896	b0123	['cueO']	Inorganic Ion Transport and Metabolism											42	THRA	ltaE or glyA	b0870 or b2551	Threonine and Lysine Metabolism
44	THRD	502.871	0.00500995	0.0166667	b3616	['tdh']	Glycine and Serine Metabolism											43	H2St1pp	SPONTANEOUS	s0001	Transport, Inner Membrane
45	ASPt2pp	488.26	0.0187609	0.05	b4077	['gltP']	Transport, Inner Membrane											44	FORtppi	focB or focA	b2492 or b0904	Transport, Inner Membrane
46	P5CD	475.291	0.0116191	0.0333333	b1014	['putA']	Arginine and Proline Metabolism											45	EX_indole_e			Extracellular exchange
47	GLUNpp	465.57	0.0166667	0.0333333	b2957	['ansB']	Glutamate Metabolism											46	P5CD	putA	b1014	Arginine and Proline Metabolism
48	TRPAS2	461.767	0.0306908	0.0666667	b3708	['tnaA']	Tyrosine, Tryptophan, and Phenylalanine Metabolism											47	G3PD2	gpsA	b3608	Alternate Carbon Metabolism
49	IPDPS	449.21	0.278078	0.278185	b0029	['ispH']	Cofactor and Prosthetic Group Biosynthesis											48	ALATA_L			Alanine and Aspartate Metabolism
50	DMPPS	449.21	0.278078	0.278185	b0029	['ispH']	Cofactor and Prosthetic Group Biosynthesis											49	EX_h2s_e			Extracellular exchange
51	OAADC	446.643	0.0767341	0.1	b1850	['eda']	Pyruvate Metabolism											50	IPDPS	ispH	b0029	Cofactor and Prosthetic Group Biosynthesis
52	ME2	446.643	0.0767341	0.1	b2463	['maeB']	Anaplerotic Reactions											51	DMATT	ispA	b0421	Cofactor and Prosthetic Group Biosynthesis
53	ME1	446.643	0.0767341	0.1	b1479	['maeA']	Anaplerotic Reactions											52	CDPMEK	ispE	b1208	Cofactor and Prosthetic Group Biosynthesis
54	PPCK	446.643	0.0767341	0.1	b3403	['pck']	Anaplerotic Reactions											53	GRTT	ispA	b0421	Cofactor and Prosthetic Group Biosynthesis
55	CADVtpp	445.628	0.014953	0.0166667	b4132	['cadB']	Transport, Inner Membrane											54	ASNNpp	ansB	b2957	Alanine and Aspartate Metabolism
56	SERD_D	445.459	0.0246983	0.0333333	b2366	['dsdA']	Glycine and Serine Metabolism											55	GLUt2rpp	gltP	b4077	Transport, Inner Membrane
57	DSERDHr	445.459	0.0246983	-0.0333333	b1539	['ydfG']	Glycine and Serine Metabolism											56	EX_h_e			Extracellular exchange
58	LSERDHr	445.459	0.0246983	0.0333333	b1539	['ydfG']	Glycine and Serine Metabolism											57	ME1	maeA	b1479	Anaplerotic Reactions
59	TRPS2	445.459	0.0246983	0.0333333	b1260 and b1261	['trpA', 'trpB']	Tyrosine, Tryptophan, and Phenylalanine Metabolism											58	RNDR2	((nrdB and nrdA) and trxC) or ((nrdB and nrdA) and trxA)	((b2235 and b2234) and b2582) or ((b2235 and b2234) and b3781)	Nucleotide Salvage Pathway
60	FE2t3pp	433.801	0.0293573	0.0666667	b3915	['fieF']	Inorganic Ion Transport and Metabolism											59	THRD	tdh	b3616	Glycine and Serine Metabolism
61	IPDDI	416.697	0.139011	-0.139092	b2889	['idi']	Cofactor and Prosthetic Group Biosynthesis											60	H2Stex	ompF or ompC or ompN or phoE	b0929 or b2215 or b1377 or b0241	Transport, Outer Membrane Porin
62	PPK2	406.007	1.41427e-09	5.04645e-10	b2501	['ppk']	Oxidative Phosphorylation											61	NDPK5	adk or ndk	b0474 or b2518	Nucleotide Salvage Pathway
63	XYLI2	406.007	1.16731e-08	-1.24632e-08	b3565	['xylA']	Alternate Carbon Metabolism											62	taxa			Cytosol
																		63	SGDS	astE	b1744	Arginine and Proline Metabolism
																		64	CYSDS	metC or tnaA	b3008 or b3708	Cysteine Metabolism

## Sheet: Isoprenol
	FluxRETAP	score	fluxDiff	FinalFlux	growth %	bgene	geneName	subsystem			FVSEOF	geneName	bgene	subsystem			FSEOF	geneName	bgene	subsystem
1	CYTBO3_4pp	1.08043e+10	3.03942	0.460541	0.909606	b0429 and b0430 and b0431 and b0432	['cyoD', 'cyoC', 'cyoB', 'cyoA']	Oxidative Phosphorylation		1	ATPS4rpp	((atpF and atpE and atpB) and (atpC and atpD and atpG and atpA and atpH) and atpI) or ((atpF and atpE and atpB) and (atpC and atpD and atpG and atpA and atpH))	((b3736 and b3737 and b3738) and (b3731 and b3732 and b3733 and b3734 and b3735) and b3739) or ((b3736 and b3737 and b3738) and (b3731 and b3732 and b3733 and b3734 and b3735))	Oxidative Phosphorylation		1	GLUR	murI	b3967	Cell Envelope Biosynthesis
2	DHDPS	2.97066e+09	0.0367993	-1.26988e-15	0	b2478	['dapA']	Threonine and Lysine Metabolism		2	H2Otpp	or aqpZ	s0001 or b0875	Transport, Inner Membrane		2	KDOPS	kdsA	b1215	Lipopolysaccharide Biosynthesis / Recycling
3	DHDPRy	2.97066e+09	0.0367993	-4.97143e-16	-5.14123e-16	b0031	['dapB']	Threonine and Lysine Metabolism		3	H2Otex	or ompA or ompL or ompC or phoE or ompG or ompN or ompF	s0001 or b0957 or b3875 or b2215 or b0241 or b1319 or b1377 or b0929	Transport, Outer Membrane Porin		3	SHCHF	cysG	b3368	Cofactor and Prosthetic Group Biosynthesis
4	SDPDS	2.97066e+09	0.0367993	6.12429e-15	-5.14123e-16	b2472	['dapE']	Threonine and Lysine Metabolism		4	EX_h2o_e			Extracellular exchange		4	DHNPA2r	folB	b3058	Cofactor and Prosthetic Group Biosynthesis
5	THDPS	2.9694e+09	0.0367993	1.66014e-14	6.24903e-16	b0166	['dapD']	Threonine and Lysine Metabolism		5	COBALT2tpp	zupT or corA	b3040 or b3816	Inorganic Ion Transport and Metabolism		5	ACOAD2f	fadE	b0221	Membrane Lipid Metabolism
6	SDPTA	2.9694e+09	0.0367993	-1.4871e-14	-1.90104e-16	b3359	['argD']	Threonine and Lysine Metabolism		6	CYTBO3_4pp	cyoD and cyoC and cyoB and cyoA	b0429 and b0430 and b0431 and b0432	Oxidative Phosphorylation		6	ACACT7r	fadI or fadA	b2342 or b3845	Membrane Lipid Metabolism
7	DAPE	2.9694e+09	0.0367993	1.88044e-15	8.65962e-16	b3809	['dapF']	Threonine and Lysine Metabolism		7	ASPTA	aspC	b0928	Alanine and Aspartate Metabolism		7	DM_amob_c			Intracellular demand
8	DAPDC	2.28869e+09	0.0340722	6.29959e-16	5.14123e-16	b2838	['lysA']	Threonine and Lysine Metabolism		8	GLUDy	gdhA	b1761	Glutamate Metabolism		8	ACOAD6f	fadE	b0221	Membrane Lipid Metabolism
9	ATPS4rpp	1.87025e+09	4.84451	0.727124	0.4097	((b3736 and b3737 and b3738) and (b3731 and b3732 and b3733 and b3734 and b3735) and b3739) or ((b3736 and b3737 and b3738) and (b3731 and b3732 and b3733 and b3734 and b3735))	['atpF', 'atpE', 'atpB', 'atpC', 'atpD', 'atpG', 'atpA', 'atpH', 'atpI', 'atpF', 'atpE', 'atpB', 'atpC', 'atpD', 'atpG', 'atpA', 'atpH']	Oxidative Phosphorylation		9	ALAR	dadX or alr	b1190 or b4053	Alanine and Aspartate Metabolism		9	ACOAD5f	fadE	b0221	Membrane Lipid Metabolism
10	A5PISO	9.68338e+08	0.00387518	-4.27528e-16	-4.13792e-14	b3197 or b2708	['kdsD', 'srlQ']	Alternate Carbon Metabolism		10	IDOND	idnD	b4267	Alternate Carbon Metabolism		10	AGPR	argC	b3958	Arginine and Proline Metabolism
11	PGK	2.51897e+07	0.388721	-1.23637	0.871422	b2926	['pgk']	Glycolysis/Gluconeogenesis		11	NH4tpp	amtB or	b0451 or s0001	Inorganic Ion Transport and Metabolism		11	ACLS	(ilvN and ilvB) or (ilvI and ilvH)	(b3670 and b3671) or (b0077 and b0078)	Valine, Leucine, and Isoleucine Metabolism
12	GAPD	2.51897e+07	0.388721	1.23637	0.871422	b1779	['gapA']	Glycolysis/Gluconeogenesis		12	O2tpp		s0001	Inorganic Ion Transport and Metabolism		12	ADSL1r	purB	b1131	Purine and Pyrimidine Biosynthesis
13	ASPK	6.42947e+06	0.109037	3.28649e-15	5.14123e-16	b0002 or b3940 or b4024	['thrA', 'metL', 'lysC']	Threonine and Lysine Metabolism		13	EX_o2_e			Extracellular exchange		13	DHPS2	folP	b3177	Cofactor and Prosthetic Group Biosynthesis
14	ASAD	6.42545e+06	0.109037	2.93437e-15	-5.14123e-16	b3433	['asd']	Threonine and Lysine Metabolism		14	O2tex	phoE or ompF or ompN or ompC	b0241 or b0929 or b1377 or b2215	Transport, Outer Membrane Porin		14	O2tpp		s0001	Inorganic Ion Transport and Metabolism
15	HSDy	527207	0.0726326	2.89722e-13	0	b3940 or b0002	['metL', 'thrA']	Threonine and Lysine Metabolism		15	MOX			Citric Acid Cycle		15	MPTS	moaD and moaE	b0784 and b0785	Cofactor and Prosthetic Group Biosynthesis
16	THRS	134785	0.0575279	1.58344e-13	-1.02825e-15	b0004	['thrC']	Threonine and Lysine Metabolism		16	GLYAT	kbl	b3617	Glycine and Serine Metabolism		16	GTPCI	folE	b2153	Cofactor and Prosthetic Group Biosynthesis
17	HSK	134785	0.0575279	2.34633e-11	5.14123e-16	b0003	['thrB']	Threonine and Lysine Metabolism		17	MDH	mdh	b3236	Citric Acid Cycle		17	MOBDabcpp	(modA and modB and modC) or (cysA and cysU and cysW and sbp) or (cysA and cysP and cysU and cysW)	(b0763 and b0764 and b0765) or (b2422 and b2424 and b2423 and b3917) or (b2422 and b2425 and b2424 and b2423)	Inorganic Ion Transport and Metabolism
18	PGM	60563.5	0.221129	-1.23637	0.921177	b3612 or b4395 or b0755	['gpmM', 'ytjC', 'gpmA']	Glycolysis/Gluconeogenesis		18	NH4tex	phoE or ompF or ompN or ompC	b0241 or b0929 or b1377 or b2215	Transport, Outer Membrane Porin		18	PTPATi	coaD	b3634	Cofactor and Prosthetic Group Biosynthesis
19	ENO	60561.5	0.221129	1.23637	0.921177	b2779	['eno']	Glycolysis/Gluconeogenesis		19	EX_nh4_e			Extracellular exchange		19	RBFK	ribF	b0025	Cofactor and Prosthetic Group Biosynthesis
20	PDH	12374.7	0.812703	-9.87769e-15	0.982589	b0114 and b0115 and b0116	['aceE', 'aceF', 'lpd']	Glycolysis/Gluconeogenesis		20	MG2t3_2pp			Inorganic Ion Transport and Metabolism		20	DHORD2	pyrD	b0945	Purine and Pyrimidine Biosynthesis
21	ASPTA	6226.15	0.334689	-5.15421e-13	8.45399e-15	b0928	['aspC']	Alanine and Aspartate Metabolism		21	ACALD	mhpF or adhE	b0351 or b1241	Pyruvate Metabolism		21	DAPDC	lysA	b2838	Threonine and Lysine Metabolism
22	ACONTb	5297.75	0.488716	-7.24654e-14	-3.98117e-15	b0118 or b1276	['acnB', 'acnA']	Citric Acid Cycle		22	CS	gltA	b0720	Citric Acid Cycle		22	NADS1	nadE	b1740	Cofactor and Prosthetic Group Biosynthesis
23	ACONTa	5297.75	0.488716	-4.37126e-14	1.34808e-15	b0118 or b1276	['acnB', 'acnA']	Citric Acid Cycle		23	GLNS	glnA or puuA	b3870 or b1297	Glutamate Metabolism		23	RNTR1c2	(fldA and fpr and nrdD and nrdG) or (fldB and fpr and nrdD and nrdG) or (fldA and nrdD) or (fldB and nrdD)	(b0684 and b3924 and b4238 and b4237) or (b2895 and b3924 and b4238 and b4237) or (b0684 and b4238) or (b2895 and b4238)	Nucleotide Salvage Pathway
24	CS	4870.09	0.490682	-2.84047e-14	5.14123e-16	b0720	['gltA']	Citric Acid Cycle		24	HCO3E	can or cynT	b0126 or b0339	Unassigned		24	BMOGDS2	mobA or (mobA and mobB)	b3857 or (b3857 and b3856)	Cofactor and Prosthetic Group Biosynthesis
25	FUM	2236.31	0.512891	-7.94493e-14	0.918904	b1612 or b4122 or b1611	['fumA', 'fumB', 'fumC']	Citric Acid Cycle		25	NDPK2	adk or ndk	b0474 or b2518	Nucleotide Salvage Pathway		25	ECOAH7	fadB or fadJ	b3846 or b2341	Membrane Lipid Metabolism
26	PSSA161	2065.5	0.00927622	6.62893e-14	-9.54931e-31	b2585	['pssA']	Glycerophospholipid Metabolism		26	UMPK	cmk or pyrH	b0910 or b0171	Nucleotide Salvage Pathway		26	KARA2	ilvC	b3774	Valine, Leucine, and Isoleucine Metabolism
27	PSD161	2065.5	0.00927622	2.38936e-14	6.59312e-16	b4160	['psd']	Glycerophospholipid Metabolism		27	GK1	gmk	b3648	Nucleotide Salvage Pathway		27	OGMEACPS	fabH	b1091	Cofactor and Prosthetic Group Biosynthesis
28	MDH	1839.53	0.5065	3.51638e-16	0.983736	b3236	['mdh']	Citric Acid Cycle		28	GF6PTA	glmS	b3729	Cell Envelope Biosynthesis		28	AHCYSNS	mtn	b0159	Methionine Metabolism
29	PSSA160	1541.42	0.00815744	9.53874e-15	-8.80654e-16	b2585	['pssA']	Glycerophospholipid Metabolism		29	G3PD2	gpsA	b3608	Alternate Carbon Metabolism		29	ECOAH3	fadB or fadJ	b3846 or b2341	Membrane Lipid Metabolism
30	PSD160	1541.42	0.00815744	8.44324e-15	3.39335e-16	b4160	['psd']	Glycerophospholipid Metabolism		30	ACCOAC	accA and accD and accB and accC	b0185 and b2316 and b3255 and b3256	Membrane Lipid Metabolism		30	ASAD	asd	b3433	Threonine and Lysine Metabolism
31	PPC	1394.23	0.258848	-3.28656e-13	0.996941	b3956	['ppc']	Anaplerotic Reactions		31	MCOATA	acpP and fabD	b1094 and b1092	Membrane Lipid Metabolism		31	E4PD	epd or gapA	b2927 or b1779	Cofactor and Prosthetic Group Biosynthesis
32	AGPAT161	1130.13	0.0101679	1.48279e-13	-5.14123e-16	b3018	['plsC']	Glycerophospholipid Metabolism		32	DASYN161	cdsA	b0175	Glycerophospholipid Metabolism		32	EPMEACPR	fabI	b1288	Cofactor and Prosthetic Group Biosynthesis
33	ICDHyr	1050.02	0.441394	-6.08412e-13	3.4675e-15	b1136	['icd']	Citric Acid Cycle		33	DASYN160	cdsA	b0175	Glycerophospholipid Metabolism		33	AIRC3	purE	b0523	Purine and Pyrimidine Biosynthesis
34	AGPAT160	945.147	0.00904911	-5.03651e-13	7.14877e-16	b3018	['plsC']	Glycerophospholipid Metabolism		34	ALAALAr	ddlA or ddlB	b0381 or b0092	Cell Envelope Biosynthesis		34	CTPS2	pyrG	b2780	Purine and Pyrimidine Biosynthesis
35	AKGDH	713.907	0.335875	-1.58065e-14	0.995267	b0116 and b0726 and b0727	['lpd', 'sucA', 'sucB']	Citric Acid Cycle		35	NDPK4	adk or ndk	b0474 or b2518	Nucleotide Salvage Pathway		35	PRAIS	purM	b2499	Purine and Pyrimidine Biosynthesis
36	RPI	648.179	0.0623365	-0.145444	0.34044	b2914 or b4090	['rpiA', 'rpiB']	Pentose Phosphate Pathway		36	DTMPK	tmk	b1098	Nucleotide Salvage Pathway		36	GLUTRS	gltX	b2400	Cofactor and Prosthetic Group Biosynthesis
37	G3PD2	616.339	0.0254866	-1.53727e-14	0	b3608	['gpsA']	Alternate Carbon Metabolism		37	CU2tpp	zupT	b3040	Inorganic Ion Transport and Metabolism		37	PPCDC	dfp	b3639	Cofactor and Prosthetic Group Biosynthesis
38	ALATA_L	570.612	0.0492912	0	1	b2290 or b2379	['alaA', 'alaC']	Alanine and Aspartate Metabolism		38	NADK	nadK	b2615	Cofactor and Prosthetic Group Biosynthesis		38	PMPK	thiD	b2103	Cofactor and Prosthetic Group Biosynthesis
39	SUCOAS	570.432	0.108488	-50	0.997056	b0728 and b0729	['sucC', 'sucD']	Citric Acid Cycle		39	TMPK	thiL	b0417	Cofactor and Prosthetic Group Biosynthesis		39	CHORS	aroC	b2329	Tyrosine, Tryptophan, and Phenylalanine Metabolism
40	ACS	568.416	0.458109	49.3818	1	b4069	['acs']	Pyruvate Metabolism		40	PMPK	thiD	b2103	Cofactor and Prosthetic Group Biosynthesis		40	BTS5	bioB	b0775	Cofactor and Prosthetic Group Biosynthesis
41	GLCP2	568.416	0.458109	49.3818	1	b3417 or b3428	['malP', 'glgP']	Glycolysis/Gluconeogenesis		41	ACONTa	acnB or acnA	b0118 or b1276	Citric Acid Cycle		41	PPNCL2	dfp	b3639	Cofactor and Prosthetic Group Biosynthesis
42	GLGC	568.416	0.458109	49.3818	1	b3430	['glgC']	Glycolysis/Gluconeogenesis		42	ACONTb	acnB or acnA	b0118 or b1276	Citric Acid Cycle		42	USHD	lpxH	b0524	Lipopolysaccharide Biosynthesis / Recycling
43	GLCS1	568.416	0.458109	49.3818	1	b3429	['glgA']	Glycolysis/Gluconeogenesis		43	ACOATA	acpP and fabH	b1094 and b1091	Membrane Lipid Metabolism		43	CTECOAI7	fadB	b3846	Membrane Lipid Metabolism
44	GLCP	568.416	0.458109	49.3818	1	b3428 or b3417	['glgP', 'malP']	Glycolysis/Gluconeogenesis		44	LDH_D	dld or ldhA	b2133 or b1380	Pyruvate Metabolism		44	ACOTA	astC or argD	b1748 or b3359	Arginine and Proline Metabolism
45	ACKr	568.324	0.385145	-49.3818	1	b3115 or b2296 or b1849	['tdcD', 'ackA', 'purT']	Pyruvate Metabolism		45	G5SADs		s0001	Arginine and Proline Metabolism		45	ALAR	dadX or alr	b1190 or b4053	Alanine and Aspartate Metabolism
46	PTAr	568.324	0.385145	49.3818	1	b2297 or b2458	['pta', 'eutD']	Pyruvate Metabolism		46	GARFT	purN	b2500	Purine and Pyrimidine Biosynthesis		46	PRFGS	purL	b2557	Purine and Pyrimidine Biosynthesis
47	TALA	564.953	0.00099865	-0.281834	1	b2464 or b0008	['talA', 'talB']	Pentose Phosphate Pathway		47	ICDHyr	icd	b1136	Citric Acid Cycle		47	MNtex	phoE or ompF or ompN or ompC	b0241 or b0929 or b1377 or b2215	Transport, Outer Membrane Porin
48	DASYN161	521.369	0.0192239	-4.00872e-15	1.04544e-18	b0175	['cdsA']	Glycerophospholipid Metabolism		48	NDPK7	adk or ndk	b0474 or b2518	Nucleotide Salvage Pathway		48	DHPTDCs2		s0001	Methionine Metabolism
49	DASYN160	507.933	0.0181051	-2.66292e-14	1.59247e-15	b0175	['cdsA']	Glycerophospholipid Metabolism		49	CYTK2	cmk	b0910	Nucleotide Salvage Pathway		49	PDX5PS	pdxA and pdxJ	b0052 and b2564	Cofactor and Prosthetic Group Biosynthesis
50	SUCDi	458.123	1.71324	0.23027	0.973858	b0721 and b0722 and b0723 and b0724	['sdhC', 'sdhD', 'sdhA', 'sdhB']	Oxidative Phosphorylation		50	PIt2rpp	pitB or pitA	b2987 or b3493	Inorganic Ion Transport and Metabolism		50	CHORM	pheA or tyrA	b2599 or b2600	Tyrosine, Tryptophan, and Phenylalanine Metabolism
51	ALAR	457.833	0.0514606	1.00904e-12	0	b1190 or b4053	['dadX', 'alr']	Alanine and Aspartate Metabolism		51	MTHFC	folD	b0529	Folate Metabolism		51	ADNK1	adk	b0474	Nucleotide Salvage Pathway
52	MALS	452.603	0.0474028	-5.64468e-13	0.999998	b4014 or b2976	['aceB', 'glcB']	Anaplerotic Reactions		52	MTHFD	folD	b0529	Folate Metabolism		52	MALS	aceB or glcB	b4014 or b2976	Anaplerotic Reactions
53	ICL	452.6	0.04737	-1.79975e-14	1	b4015	['aceA']	Anaplerotic Reactions		53	ARBt2rpp	araE	b2841	Transport, Inner Membrane		53	PHETA1	tyrB or aspC or ilvE	b4054 or b0928 or b3770	Tyrosine, Tryptophan, and Phenylalanine Metabolism
54	ASPT	449.889	0.04737	2.25252e-13	1	b4139	['aspA']	Alanine and Aspartate Metabolism		54	TRPAS2	tnaA	b3708	Tyrosine, Tryptophan, and Phenylalanine Metabolism		54	PANTS	panC	b0133	Cofactor and Prosthetic Group Biosynthesis
55	NADTRHD	449.889	0.04737	-5.8162e-14	1	b3962 or (b1602 and b1603)	['sthA', 'pntB', 'pntA']	Oxidative Phosphorylation		55	TALA	talA or talB	b2464 or b0008	Pentose Phosphate Pathway		55	GLUDy	gdhA	b1761	Glutamate Metabolism
56	THRA2	449.881	0.04737	1.16115e-12	1	b2551 or b0870	['glyA', 'ltaE']	Threonine and Lysine Metabolism		56	ACGK	argB	b3959	Arginine and Proline Metabolism		56	O2tex	phoE or ompF or ompN or ompC	b0241 or b0929 or b1377 or b2215	Transport, Outer Membrane Porin
57	IDOND2	449.881	0.04737	7.27295e-14	1	b4267	['idnD']	Alternate Carbon Metabolism		57	ACGS	argA	b2818	Arginine and Proline Metabolism		57	PItex	phoE or ompF or ompN or ompC	b0241 or b0929 or b1377 or b2215	Transport, Outer Membrane Porin
58	DAAD	449.881	0.04737	-1.10201e-14	1	b1189	['dadA']	Alanine and Aspartate Metabolism		58	AGPR	argC	b3958	Arginine and Proline Metabolism		58	DM_4crsol_c			Intracellular demand
59	ATHRDHr	449.881	0.04737	1.06917e-12	1	b1539	['ydfG']	Threonine and Lysine Metabolism		59	NADS1	nadE	b1740	Cofactor and Prosthetic Group Biosynthesis		59	HACD6	fadB or fadJ	b3846 or b2341	Membrane Lipid Metabolism
60	HPYRRy	449.881	0.04737	3.7337e-13	1	b1033 or b3553	['ghrA', 'ghrB']	Alternate Carbon Metabolism		60	NNATr	nadD	b0639	Nucleotide Salvage Pathway		60	CYSTL	malY or metC	b1622 or b3008	Methionine Metabolism
61	AOBUTDs	449.557	0.00899577	2.44063e-14	1	s0001	['']	Threonine and Lysine Metabolism		61	ADSL1r	purB	b1131	Purine and Pyrimidine Biosynthesis		61	FESD1s		s0001	Cofactor and Prosthetic Group Biosynthesis
62	AACTOOR	449.551	0.00899577	1.56202e-14	1		[]	Methylglyoxal Metabolism		62	ADSS	purA	b4177	Purine and Pyrimidine Biosynthesis		62	OPHHX	ubiB	b3835	Cofactor and Prosthetic Group Biosynthesis
63	LCADi	449.392	0.00599718	-6.23221e-15	1	b1415	['aldA']	Alternate Carbon Metabolism		63	ASPK	thrA or metL or lysC	b0002 or b3940 or b4024	Threonine and Lysine Metabolism		63	AICART	purH	b4006	Purine and Pyrimidine Biosynthesis
64	L_LACD3	449.392	0.00599718	1.6034e-14	1	b3605 or (b0306 and b0307 and b0308)	['lldD', 'ykgE', 'ykgF', 'ykgG']	Oxidative Phosphorylation		64	ASAD	asd	b3433	Threonine and Lysine Metabolism		64	ADSS	purA	b4177	Purine and Pyrimidine Biosynthesis
65	LALDO3	449.392	0.00599718	-3.29271e-16	1		[]	Methylglyoxal Metabolism		65	GMPS2	guaA	b2507	Purine and Pyrimidine Biosynthesis		65	MEOHtex	ompN or ompF or ompC or phoE	b1377 or b0929 or b2215 or b0241	Transport, Outer Membrane Porin
66	L_LACD2	449.392	0.00599718	-7.69543e-13	1	b3605 or (b0306 and b0307 and b0308)	['lldD', 'ykgE', 'ykgF', 'ykgG']	Oxidative Phosphorylation		66	P5CR	proC	b0386	Arginine and Proline Metabolism		66	ACACT6r	fadI or fadA	b2342 or b3845	Membrane Lipid Metabolism
67	LGTHL	449.316	0.00899577	5.5119e-14	1	b1651	['gloA']	Methylglyoxal Metabolism		67	SERAT	cysE	b3607	Cysteine Metabolism		67	ACGK	argB	b3959	Arginine and Proline Metabolism
68	GLYOX3	449.316	0.00899577	-1.16248e-13	1		[]	Methylglyoxal Metabolism		68	CYSS	cysK or cysM	b2414 or b2421	Cysteine Metabolism		68	PSD161	psd	b4160	Glycerophospholipid Metabolism
69	GLYOX	449.316	0.00899577	-7.00682e-14	1	b0212	['gloB']	Methylglyoxal Metabolism		69	HSDy	metL or thrA	b3940 or b0002	Threonine and Lysine Metabolism		69	UHGADA	lpxC	b0096	Lipopolysaccharide Biosynthesis / Recycling
70	GGPTRCS	449.31	0.00296063	-3.77284e-15	1	b1297	['puuA']	Alternate Carbon Metabolism		70	THRS	thrC	b0004	Threonine and Lysine Metabolism		70	DHAD2	ilvD	b3771	Valine, Leucine, and Isoleucine Metabolism
71	GGGABADr	449.31	0.00296063	-4.26188e-14	1	b1300	['puuC']	Alternate Carbon Metabolism		71	HSK	thrB	b0003	Threonine and Lysine Metabolism		71	UAMAGS	murD	b0088	Cell Envelope Biosynthesis
72	GGGABAH	449.31	0.00296063	-8.25488e-15	1	b1298	['puuD']	Alternate Carbon Metabolism		72	NDPK5	adk or ndk	b0474 or b2518	Nucleotide Salvage Pathway		72	OPHBDC	ubiD and ubiX	b3843 and b2311	Cofactor and Prosthetic Group Biosynthesis
73	GGPTRCO	449.31	0.00296063	-8.25488e-15	1	b1301	['puuB']	Alternate Carbon Metabolism		73	NDPK8	adk or ndk	b0474 or b2518	Nucleotide Salvage Pathway		73	UAGDP	glmU	b3730	Cell Envelope Biosynthesis
74	NADPHQR3	449.263	0.0118425	-2.1542e-14	1	b3028	['mdaB']	Oxidative Phosphorylation		74	DGK1	gmk	b3648	Nucleotide Salvage Pathway		74	PPM	yhfW or deoB	b3380 or b4383	Alternate Carbon Metabolism
75	NADPHQR4	449.263	0.0118425	-8.89945e-15	1	b3028	['mdaB']	Oxidative Phosphorylation		75	DADK	adk	b0474	Nucleotide Salvage Pathway		75	NDPK1	adk or ndk	b0474 or b2518	Nucleotide Salvage Pathway
76	NADPHQR2	449.263	0.0118425	-1.58879e-14	1	b3028	['mdaB']	Oxidative Phosphorylation		76	PUNP3	xapA or deoD	b2407 or b4384	Nucleotide Salvage Pathway		76	ORPT	pyrE	b3642	Purine and Pyrimidine Biosynthesis
77	ALLTAMH	449.257	0.0012632	-1.99819e-16	1	b0516	['allC']	Alternate Carbon Metabolism		77	ACODA	argE	b3957	Arginine and Proline Metabolism		77	SDPDS	dapE	b2472	Threonine and Lysine Metabolism
78	GNK	449.254	0.0118425	2.56919e-16	1	b4268 or b3437	['idnK', 'gntK']	Alternate Carbon Metabolism		78	ACOTA	astC or argD	b1748 or b3359	Arginine and Proline Metabolism		78	ACACT2r	fadI or fadA	b2342 or b3845	Membrane Lipid Metabolism
79	G3PD7	449.254	0.0118425	-3.86401e-14	1	b2241 and b2242 and b2243	['glpA', 'glpB', 'glpC']	Oxidative Phosphorylation		79	CTPS2	pyrG	b2780	Purine and Pyrimidine Biosynthesis		79	ADK1	adk	b0474	Nucleotide Salvage Pathway
80	G3PD6	449.254	0.0118425	-6.22269e-14	1	b2241 and b2242 and b2243	['glpA', 'glpB', 'glpC']	Oxidative Phosphorylation		80	DURIPP	deoA or deoD	b4382 or b4384	Nucleotide Salvage Pathway		80	RBFSa	ribC	b1662	Cofactor and Prosthetic Group Biosynthesis
81	G3PD5	449.254	0.0118425	-6.21091e-14	1	(b2241 and b2242 and b2243) or b3426	['glpA', 'glpB', 'glpC', 'glpD']	Oxidative Phosphorylation		81	PE160abcpp	msbA	b0914	Transport, Inner Membrane		81	ADCS	pabA and pabB	b3360 and b1812	Cofactor and Prosthetic Group Biosynthesis
82	GLCDpp	449.254	0.0118425	-5.06782e-14	1	b0124 or b0837	['gcd', 'yliI']	Oxidative Phosphorylation		82	PE161abcpp	msbA	b0914	Transport, Inner Membrane		82	SO4t2pp	dauA	b1206	Inorganic Ion Transport and Metabolism
83	URDGLYCD	449.214	0.00101871	1.63915e-13	1	b0517	['allD']	Alternate Carbon Metabolism		83	GHMT2r	glyA	b2551	Glycine and Serine Metabolism		83	AIRC2	purK	b0522	Purine and Pyrimidine Biosynthesis
84	GLYCDx	449.21	0.009474	7.42277e-14	1	b3945	['gldA']	Alternate Carbon Metabolism		84	AGPAT161	plsC	b3018	Glycerophospholipid Metabolism		84	NI2tex	phoE or ompF or ompN or ompC	b0241 or b0929 or b1377 or b2215	Transport, Outer Membrane Porin
85	ALR4x	449.189	0.00075792	1.11339e-14	1	b3945	['gldA']	Glycerophospholipid Metabolism		85	AGPAT160	plsC	b3018	Glycerophospholipid Metabolism		85	EX_nh4_e			Extracellular exchange
86	ALR2	449.189	0.00075792	3.30974e-14	1	b3012 or b0207 or b1781 or b3001	['dkgA', 'dkgB', 'yeaE', 'gpr']	Methylglyoxal Metabolism		86	THRD_L	tdcB or ilvA	b3117 or b3772	Valine, Leucine, and Isoleucine Metabolism		86	COBALT2tpp	zupT or corA	b3040 or b3816	Inorganic Ion Transport and Metabolism
87	LCARS	449.181	0.00075792	5.14784e-15	1	b2799	['fucO']	Alternate Carbon Metabolism		87	3OAR140	fabG	b1093	Cell Envelope Biosynthesis		87	HACD2	fadB or fadJ	b3846 or b2341	Membrane Lipid Metabolism
88	LALDO2x	449.169	0.000770244	2.89492e-16	1	b3945	['gldA']	Methylglyoxal Metabolism		88	3OAS140	fabB or fabF	b2323 or b1095	Cell Envelope Biosynthesis		88	TRDR	(trxA and trxB) or (trxB and trxC)	(b3781 and b0888) or (b0888 and b2582)	Oxidative Phosphorylation
89	LCARR	449.169	0.000770244	-4.94265e-15	1		[]	Methylglyoxal Metabolism		89	ARGSL	argH	b3960	Arginine and Proline Metabolism		89	H2Otex	or ompA or ompL or ompC or phoE or ompG or ompN or ompF	s0001 or b0957 or b3875 or b2215 or b0241 or b1319 or b1377 or b0929	Transport, Outer Membrane Porin
90	ALCD2x	449.152	0.00107659	-4.37823e-14	1	b1478 or b1241 or b0356	['adhP', 'adhE', 'frmA']	Pyruvate Metabolism		90	OCBT	argI or argF	b4254 or b0273	Arginine and Proline Metabolism		90	ACKr	tdcD or ackA or purT	b3115 or b2296 or b1849	Pyruvate Metabolism
91	ALCD19	449.148	0.000893774	-3.174e-14	1	b0356	['frmA']	Alternate Carbon Metabolism		91	ARGSS	argG	b3172	Arginine and Proline Metabolism		91	PRAIi	trpC	b1262	Tyrosine, Tryptophan, and Phenylalanine Metabolism
92	5DGLCNR	449.147	0.000563929	3.14433e-15	1	b4266	['idnO']	Alternate Carbon Metabolism		92	G1PACT	glmU	b3730	Cell Envelope Biosynthesis		92	KDOPP	kdsC	b3198	Lipopolysaccharide Biosynthesis / Recycling
93	TRDR	449.098	0.0234038	1.84869e-13	1	(b3781 and b0888) or (b0888 and b2582)	['trxA', 'trxB', 'trxB', 'trxC']	Oxidative Phosphorylation		93	UAGDP	glmU	b3730	Cell Envelope Biosynthesis		93	PSCVT	aroA	b0908	Tyrosine, Tryptophan, and Phenylalanine Metabolism
94	APG3PAT161	449.091	0.00647718	-2.34457e-14	1	b3059	['plsY']	Glycerophospholipid Metabolism		94	PGAMT	glmM	b3176	Cell Envelope Biosynthesis		94	PDX5POi	pdxH	b1638	Cofactor and Prosthetic Group Biosynthesis
95	G3PAT161	449.088	0.00647718	-7.65791e-14	1	b1094 and b4041	['acpP', 'plsB']	Glycerophospholipid Metabolism		95	CBMKr	ybcF or yahI or yqeA	b0521 or b0323 or b2874	Unassigned		95	THRD_L	tdcB or ilvA	b3117 or b3772	Valine, Leucine, and Isoleucine Metabolism
96	APG3PAT160	449.087	0.00591779	3.11255e-13	1	b3059	['plsY']	Glycerophospholipid Metabolism		96	CTECOAI8	fadB	b3846	Membrane Lipid Metabolism		96	UMPK	cmk or pyrH	b0910 or b0171	Nucleotide Salvage Pathway
97	ASNS1	449.085	0.0118355	2.47231e-13	1	b0674	['asnB']	Alanine and Aspartate Metabolism		97	ECOAH8	fadB or fadJ	b3846 or b2341	Membrane Lipid Metabolism		97	DHFR	folM or folA	b1606 or b0048	Cofactor and Prosthetic Group Biosynthesis
98	ASNS2	449.085	0.0236709	5.11232e-13	0.999001	b3744	['asnA']	Alanine and Aspartate Metabolism		98	HACD8	fadB or fadJ	b3846 or b2341	Membrane Lipid Metabolism		98	G1SAT	hemL	b0154	Cofactor and Prosthetic Group Biosynthesis
99	G3PAT160	449.083	0.00591779	-3.82764e-14	1	b1094 and b4041	['acpP', 'plsB']	Glycerophospholipid Metabolism		99	ACACT8r	fadI or fadA	b2342 or b3845	Membrane Lipid Metabolism		99	EX_pi_e			Extracellular exchange
100	LPLIPAL2E160	449.073	0.0018948	2.18276e-13	1	b3825	['pldB']	Glycerophospholipid Metabolism		100	EX_pi_e			Extracellular exchange		100	ASNS2	asnA	b3744	Alanine and Aspartate Metabolism
101	LPLIPAL2E141	449.073	0.0018948	-1.65788e-14	1	b3825	['pldB']	Glycerophospholipid Metabolism		101	PItex	phoE or ompF or ompN or ompC	b0241 or b0929 or b1377 or b2215	Transport, Outer Membrane Porin		101	GMPS2	guaA	b2507	Purine and Pyrimidine Biosynthesis
102	PSD141	449.073	0.0018948	2.75755e-13	1	b4160	['psd']	Glycerophospholipid Metabolism		102	ACOAD7f	fadE	b0221	Membrane Lipid Metabolism		102	SADT2	cysN and cysD	b2751 and b2752	Cysteine Metabolism
103	PSSA120	449.073	0.0018948	6.72593e-13	1	b2585	['pssA']	Glycerophospholipid Metabolism		103	AICART	purH	b4006	Purine and Pyrimidine Biosynthesis		103	UAGPT3	murG	b0090	Cell Envelope Biosynthesis
104	PSD181	449.073	0.0018948	4.1249e-14	1	b4160	['psd']	Glycerophospholipid Metabolism		104	IMPC	purH	b4006	Purine and Pyrimidine Biosynthesis		104	EX_ca2_e			Extracellular exchange
105	PSD180	449.073	0.0018948	3.28994e-14	1	b4160	['psd']	Glycerophospholipid Metabolism		105	GLYCtpp	glpF or	b3927 or s0001	Transport, Inner Membrane		105	AGPAT160	plsC	b3018	Glycerophospholipid Metabolism
106	PSSA141	449.073	0.0018948	1.48849e-13	1	b2585	['pssA']	Glycerophospholipid Metabolism		106	ACLS	(ilvN and ilvB) or (ilvI and ilvH)	(b3670 and b3671) or (b0077 and b0078)	Valine, Leucine, and Isoleucine Metabolism		106	GLYCLTt4pp	actP	b4067	Transport, Inner Membrane
107	PSSA140	449.073	0.0018948	1.34469e-13	1	b2585	['pssA']	Glycerophospholipid Metabolism		107	DHAD1	ilvD	b3771	Valine, Leucine, and Isoleucine Metabolism		107	GLYCTO2	glcD and glcF and glcE	b2979 and b4467 and b4468	Alternate Carbon Metabolism
108	PSSA180	449.073	0.0018948	1.84652e-13	1	b2585	['pssA']	Glycerophospholipid Metabolism		108	KARA1	ilvC	b3774	Valine, Leucine, and Isoleucine Metabolism		108	ACOAD4f	fadE	b0221	Membrane Lipid Metabolism
109	PSD140	449.073	0.0018948	7.29011e-13	1	b4160	['psd']	Glycerophospholipid Metabolism		109	ECOAH7	fadB or fadJ	b3846 or b2341	Membrane Lipid Metabolism		109	UDCPDP	ybjG or pgpB or bacA	b0841 or b1278 or b3057	Cell Envelope Biosynthesis
110	PSSA181	449.073	0.0018948	3.41418e-14	1	b2585	['pssA']	Glycerophospholipid Metabolism		110	HACD7	fadB or fadJ	b3846 or b2341	Membrane Lipid Metabolism		110	OCBT	argI or argF	b4254 or b0273	Arginine and Proline Metabolism
111	LPLIPAL2E161	449.073	0.0018948	3.24434e-15	1	b3825	['pldB']	Glycerophospholipid Metabolism		111	ACACT7r	fadI or fadA	b2342 or b3845	Membrane Lipid Metabolism		111	CU2tpp	zupT	b3040	Inorganic Ion Transport and Metabolism
112	LPLIPAL2E140	449.073	0.0018948	8.53444e-14	1	b3825	['pldB']	Glycerophospholipid Metabolism		112	PRAGSr	purD	b4005	Purine and Pyrimidine Biosynthesis		112	ACGS	argA	b2818	Arginine and Proline Metabolism
113	LPLIPAL2E120	449.073	0.0018948	-8.27109e-15	1	b3825	['pldB']	Glycerophospholipid Metabolism		113	GLUPRT	purF	b2312	Purine and Pyrimidine Biosynthesis		113	MG2tex	phoE or ompF or ompN or ompC	b0241 or b0929 or b1377 or b2215	Transport, Outer Membrane Porin
114	LPLIPAL2E180	449.073	0.0018948	6.38518e-14	1	b3825	['pldB']	Glycerophospholipid Metabolism		114	PRAIS	purM	b2499	Purine and Pyrimidine Biosynthesis		114	CPMPS	moaA and moaC	b0781 and b0783	Cofactor and Prosthetic Group Biosynthesis
115	PSD120	449.073	0.0018948	1.11578e-13	1	b4160	['psd']	Glycerophospholipid Metabolism		115	PRFGS	purL	b2557	Purine and Pyrimidine Biosynthesis		115	G1PACT	glmU	b3730	Cell Envelope Biosynthesis
116	LPLIPAL1E141pp	449.067	0.001579	-9.76954e-16	1	b0494	['tesA']	Glycerophospholipid Metabolism		116	AIRC3	purE	b0523	Purine and Pyrimidine Biosynthesis		116	MOHMT	panB	b0134	Cofactor and Prosthetic Group Biosynthesis
117	LPLIPAL1E181pp	449.067	0.001579	-1.0955e-15	1	b0494	['tesA']	Glycerophospholipid Metabolism		117	ADSL2r	purB	b1131	Purine and Pyrimidine Biosynthesis		117	GLYCLTt2rpp	lldP or glcA	b3603 or b2975	Transport, Inner Membrane
118	LPLIPAL1E160pp	449.067	0.001579	-5.74088e-15	1	b0494	['tesA']	Glycerophospholipid Metabolism		118	AIRC2	purK	b0522	Purine and Pyrimidine Biosynthesis		118	BIOMASS_Ec_iJO1366_core_53p95M			Biomass and maintenance functions
119	LPLIPAL1E161pp	449.067	0.001579	3.79846e-15	1	b0494	['tesA']	Glycerophospholipid Metabolism		119	PRASCSi	purC	b2476	Purine and Pyrimidine Biosynthesis		119	GTPCII2	ribA	b1277	Cofactor and Prosthetic Group Biosynthesis
120	LPLIPAL1E180pp	449.067	0.001579	-6.47788e-17	1	b0494	['tesA']	Glycerophospholipid Metabolism		120	ACOAD6f	fadE	b0221	Membrane Lipid Metabolism		120	ASPCT	(pyrI and pyrB) or pyrB	(b4244 and b4245) or b4245	Purine and Pyrimidine Biosynthesis
121	LPLIPAL1E120pp	449.067	0.001579	-3.58857e-15	1	b0494	['tesA']	Glycerophospholipid Metabolism		121	PUNP2	deoD	b4384	Nucleotide Salvage Pathway		121	PE160abcpp	msbA	b0914	Transport, Inner Membrane
122	LPLIPAL1E140pp	449.067	0.001579	-1.07163e-15	1	b0494	['tesA']	Glycerophospholipid Metabolism		122	PSD161	psd	b4160	Glycerophospholipid Metabolism		122	DHAD1	ilvD	b3771	Valine, Leucine, and Isoleucine Metabolism
123	PLIPA2E181pp	449.067	0.001579	-4.65054e-16	1	b3821	['pldA']	Glycerophospholipid Metabolism		123	PSSA161	pssA	b2585	Glycerophospholipid Metabolism		123	ACOAD3f	fadE	b0221	Membrane Lipid Metabolism
124	PLIPA2E161pp	449.067	0.001579	-4.32525e-15	1	b3821	['pldA']	Glycerophospholipid Metabolism		124	ACACT6r	fadI or fadA	b2342 or b3845	Membrane Lipid Metabolism		124	ECOAH6	fadB or fadJ	b3846 or b2341	Membrane Lipid Metabolism
125	PLIPA2E180pp	449.067	0.001579	2.55626e-14	1	b3821	['pldA']	Glycerophospholipid Metabolism		125	HACD6	fadB or fadJ	b3846 or b2341	Membrane Lipid Metabolism		125	DHQS	aroB	b3389	Tyrosine, Tryptophan, and Phenylalanine Metabolism
126	PLIPA2E141pp	449.067	0.001579	-2.6023e-15	1	b3821	['pldA']	Glycerophospholipid Metabolism		126	ECOAH6	fadB or fadJ	b3846 or b2341	Membrane Lipid Metabolism		126	PRPPS	prs	b1207	Histidine Metabolism
127	PLIPA2E140pp	449.067	0.001579	-2.09969e-15	1	b3821	['pldA']	Glycerophospholipid Metabolism		127	PSSA160	pssA	b2585	Glycerophospholipid Metabolism		127	SHK3Dr	ydiB or aroE	b1692 or b3281	Tyrosine, Tryptophan, and Phenylalanine Metabolism
128	PLIPA2E160pp	449.067	0.001579	4.43401e-16	1	b3821	['pldA']	Glycerophospholipid Metabolism		128	PSD160	psd	b4160	Glycerophospholipid Metabolism		128	PGM	gpmM or ytjC or gpmA	b3612 or b4395 or b0755	Glycolysis/Gluconeogenesis
129	PLIPA2E120pp	449.067	0.001579	-2.84441e-15	1	b3821	['pldA']	Glycerophospholipid Metabolism		129	BIOMASS_Ec_iJO1366_core_53p95M			Biomass and maintenance functions		129	RNTR4c2	(fldA and fpr and nrdD and nrdG) or (fldB and fpr and nrdD and nrdG) or (fldA and nrdD) or (fldB and nrdD)	(b0684 and b3924 and b4238 and b4237) or (b2895 and b3924 and b4238 and b4237) or (b0684 and b4238) or (b2895 and b4238)	Nucleotide Salvage Pathway
130	GPDDA2	449.064	0.0018948	-4.63513e-14	1	b3449	['ugpQ']	Glycerophospholipid Metabolism		130	HACD5	fadB or fadJ	b3846 or b2341	Membrane Lipid Metabolism		130	DM_mththf_c			Intracellular demand
131	LPLIPAL2E181	449.064	0.0018948	-5.55638e-15	1	b3825	['pldB']	Glycerophospholipid Metabolism		131	ACOAD5f	fadE	b0221	Membrane Lipid Metabolism		131	LPADSS	lpxB	b0182	Lipopolysaccharide Biosynthesis / Recycling
132	OBTFL	449.059	0.00242923	-4.12019e-16	1	((b0902 and b0903) and b2579) or (b0902 and b0903) or (b0902 and b3114)	['pflA', 'pflB', 'grcA', 'pflA', 'pflB', 'pflA', 'tdcE']	Alternate Carbon Metabolism		132	ACACT5r	fadI or fadA	b2342 or b3845	Membrane Lipid Metabolism		132	PRATPP	hisI	b2026	Histidine Metabolism
133	GPDDA2pp	449.058	0.001579	-3.6154e-14	1	b2239	['glpQ']	Glycerophospholipid Metabolism		133	ECOAH5	fadB or fadJ	b3846 or b2341	Membrane Lipid Metabolism		133	PDH	aceE and aceF and lpd	b0114 and b0115 and b0116	Glycolysis/Gluconeogenesis
134	ACPPAT161	449.052	0.0155332	-6.83908e-14	1	b1094 and b1090	['acpP', 'plsX']	Glycerophospholipid Metabolism		134	SO4tex	phoE or ompF or ompN or ompC	b0241 or b0929 or b1377 or b2215	Transport, Outer Membrane Porin		134	HACD4	fadB or fadJ	b3846 or b2341	Membrane Lipid Metabolism
135	AGDC	449.052	0.00249316	1.68959e-13	1	b0677	['nagA']	Alternate Carbon Metabolism		135	EX_so4_e			Extracellular exchange		135	RBFSb	ribE	b0415	Cofactor and Prosthetic Group Biosynthesis
136	ACM6PH	449.052	0.00124658	-9.53494e-15	1	b2428	['murQ']	Alternate Carbon Metabolism		136	BPNT	cysQ	b4214	Cysteine Metabolism		136	UPP3MT	hemX or cysG	b3803 or b3368	Cofactor and Prosthetic Group Biosynthesis
137	ACPPAT160	449.049	0.0149738	-8.49976e-14	1	b1094 and b1090	['acpP', 'plsX']	Glycerophospholipid Metabolism		137	SULR	cysI and cysJ	b2763 and b2764	Cysteine Metabolism		137	TMPK	thiL	b0417	Cofactor and Prosthetic Group Biosynthesis
138	FDH5pp	449.042	0.0237753	1.04903e-15	1	(b1474 and b1475 and b1476) or (b3892 and b3893 and b3894)	['fdnG', 'fdnH', 'fdnI', 'fdoI', 'fdoH', 'fdoG']	Oxidative Phosphorylation		138	SADT2	cysN and cysD	b2751 and b2752	Cysteine Metabolism		138	FACOAE120	tesB	b0452	Cell Envelope Biosynthesis
139	FDH4pp	449.042	0.0237753	3.73083e-15	1	(b3892 and b3893 and b3894) or (b1474 and b1475 and b1476)	['fdoI', 'fdoH', 'fdoG', 'fdnG', 'fdnH', 'fdnI']	Oxidative Phosphorylation		139	ADSK	cysC	b2750	Cysteine Metabolism		139	DASYN161	cdsA	b0175	Glycerophospholipid Metabolism
140	CDAPPA120	449.036	0.0118425	7.14402e-13	1	b3918	['cdh']	Glycerophospholipid Metabolism		140	ARGAGMt7pp	adiC	b4115	Transport, Inner Membrane		140	I4FE4ST	iscA and iscU	b2528 and b2529	Cofactor and Prosthetic Group Biosynthesis
141	APH120	449.036	0.0118425	-9.64836e-13	1	b0968	['yccX']	Glycerophospholipid Metabolism		141	DHORTS	pyrC	b1062	Purine and Pyrimidine Biosynthesis		141	ACACT4r	fadI or fadA	b2342 or b3845	Membrane Lipid Metabolism
142	ASNNpp	449.036	0.0118425	5.03932e-13	1	b2957	['ansB']	Alanine and Aspartate Metabolism		142	ASPCT	(pyrI and pyrB) or pyrB	(b4244 and b4245) or b4245	Purine and Pyrimidine Biosynthesis		142	DHQTi	aroD	b1693	Tyrosine, Tryptophan, and Phenylalanine Metabolism
143	CLPNS140pp	449.036	0.00296063	-4.16388e-13	1	b1249 or b0789	['clsA', 'clsB']	Glycerophospholipid Metabolism		143	ORPT	pyrE	b3642	Purine and Pyrimidine Biosynthesis		143	EX_cl_e			Extracellular exchange
144	MICITDr	449.036	0.00592125	-1.42084e-14	1	b0118	['acnB']	Alternate Carbon Metabolism		144	OMPDC	pyrF	b1281	Purine and Pyrimidine Biosynthesis		144	METAT	metK	b2942	Methionine Metabolism
145	LPLIPAL1G140pp	449.036	0.00169179	-6.55916e-15	1	b0494	['tesA']	Glycerophospholipid Metabolism		145	UDCPDP	ybjG or pgpB or bacA	b0841 or b1278 or b3057	Cell Envelope Biosynthesis		145	FESR	ytfE	b4209	Cofactor and Prosthetic Group Biosynthesis
146	MCITD	449.036	0.00592125	-3.45981e-14	1	b0334	['prpD']	Alternate Carbon Metabolism		146	UAGPT3	murG	b0090	Cell Envelope Biosynthesis		146	CYTBO3_4pp	cyoD and cyoC and cyoB and cyoA	b0429 and b0430 and b0431 and b0432	Oxidative Phosphorylation
147	MGSA	449.036	0.00592125	-5.97418e-15	1	b0963	['mgsA']	Methylglyoxal Metabolism		147	UGMDDS	murF	b0086	Cell Envelope Biosynthesis		147	PSSA161	pssA	b2585	Glycerophospholipid Metabolism
148	MCITS	449.036	0.00592125	1.6417e-15	1	b0333	['prpC']	Alternate Carbon Metabolism		148	PAPPT3	mraY	b0087	Cell Envelope Biosynthesis		148	ACCOAC	accA and accD and accB and accC	b0185 and b2316 and b3255 and b3256	Membrane Lipid Metabolism
149	LPLIPAL1A161pp	449.036	0.00225571	-1.45345e-13	1	b0494	['tesA']	Glycerophospholipid Metabolism		149	UAPGR	murB	b3972	Cell Envelope Biosynthesis		149	MALCOAMT	bioC	b0777	Cofactor and Prosthetic Group Biosynthesis
150	LPLIPAL1A180pp	449.036	0.00225571	-1.50105e-13	1	b0494	['tesA']	Glycerophospholipid Metabolism		150	UAGCVT	murA	b3189	Cell Envelope Biosynthesis		150	HACD7	fadB or fadJ	b3846 or b2341	Membrane Lipid Metabolism
151	LPLIPAL1A160pp	449.036	0.00225571	-2.37985e-13	1	b0494	['tesA']	Glycerophospholipid Metabolism		151	IPPMIa	leuD and leuC	b0071 and b0072	Valine, Leucine, and Isoleucine Metabolism		151	CYSS	cysK or cysM	b2414 or b2421	Cysteine Metabolism
152	MCITL2	449.036	0.00592125	-1.54377e-13	1	b0331	['prpB']	Alternate Carbon Metabolism		152	IPPMIb	leuD and leuC	b0071 and b0072	Valine, Leucine, and Isoleucine Metabolism		152	Zn2tex	phoE or ompF or ompN or ompC	b0241 or b0929 or b1377 or b2215	Transport, Outer Membrane Porin
153	PAPA140pp	449.036	0.00526333	-4.16658e-16	1	b1278	['pgpB']	Glycerophospholipid Metabolism		153	IPMD	leuB	b0073	Valine, Leucine, and Isoleucine Metabolism		153	APRAUR	ribD	b0414	Cofactor and Prosthetic Group Biosynthesis
154	LPLIPAL1G120pp	449.036	0.00169179	5.87456e-16	1	b0494	['tesA']	Glycerophospholipid Metabolism		154	LEUTAi	ilvE or tyrB	b3770 or b4054	Valine, Leucine, and Isoleucine Metabolism		154	NDPK2	adk or ndk	b0474 or b2518	Nucleotide Salvage Pathway
155	APG3PAT120	449.036	0.00278647	1.62368e-13	1	b3059	['plsY']	Glycerophospholipid Metabolism		155	IPPS	leuA	b0074	Valine, Leucine, and Isoleucine Metabolism		155	LEUTAi	ilvE or tyrB	b3770 or b4054	Valine, Leucine, and Isoleucine Metabolism
156	APH181	449.036	0.0118425	1.35255e-13	1	b0968	['yccX']	Glycerophospholipid Metabolism		156	OMCDC		s0001	Valine, Leucine, and Isoleucine Metabolism		156	FACOAE160	tesB	b0452	Cell Envelope Biosynthesis
157	LPLIPAL1A181pp	449.036	0.00225571	-1.66395e-13	1	b0494	['tesA']	Glycerophospholipid Metabolism		157	CTECOAI6	fadB	b3846	Membrane Lipid Metabolism		157	EX_fe2_e			Extracellular exchange
158	CDAPPA141	449.036	0.0118425	7.06381e-13	1	b3918	['cdh']	Glycerophospholipid Metabolism		158	DHQS	aroB	b3389	Tyrosine, Tryptophan, and Phenylalanine Metabolism		158	ACOAD7f	fadE	b0221	Membrane Lipid Metabolism
159	CYTBDpp	449.036	0.023685	1.0784e-12	1	(b0978 and b0979) or (b0733 and b0734)	['cbdA', 'cbdB', 'cydA', 'cydB']	Oxidative Phosphorylation		159	DDPA	aroF or aroG or aroH	b2601 or b0754 or b1704	Tyrosine, Tryptophan, and Phenylalanine Metabolism		159	NADH16pp	nuoN and nuoM and nuoL and nuoK and nuoJ and nuoI and nuoH and nuoG and nuoF and nuoE and nuoC and nuoB and nuoA	b2276 and b2277 and b2278 and b2279 and b2280 and b2281 and b2282 and b2283 and b2284 and b2285 and b2286 and b2287 and b2288	Oxidative Phosphorylation
160	CLPNS120pp	449.036	0.00296063	-3.98278e-13	1	b0789 or b1249	['clsB', 'clsA']	Glycerophospholipid Metabolism		160	THDPS	dapD	b0166	Threonine and Lysine Metabolism		160	PRASCSi	purC	b2476	Purine and Pyrimidine Biosynthesis
161	CLPNH181pp	449.036	0.00296063	-9.33882e-13	1		[]	Glycerophospholipid Metabolism		161	DHDPRy	dapB	b0031	Threonine and Lysine Metabolism		161	AACPS7	aas and acpP	b2836 and b1094	Cell Envelope Biosynthesis
162	CLPNS181pp	449.036	0.00296063	-1.80204e-13	1	b0789 or b1249	['clsB', 'clsA']	Glycerophospholipid Metabolism		162	SDPDS	dapE	b2472	Threonine and Lysine Metabolism		162	MEOHtrpp		s0001	Transport, Inner Membrane
163	CDAPPA180	449.036	0.0118425	7.50002e-13	1	b3918	['cdh']	Glycerophospholipid Metabolism		163	DHDPS	dapA	b2478	Threonine and Lysine Metabolism		163	ADSL2r	purB	b1131	Purine and Pyrimidine Biosynthesis
164	PLIPA1E120pp	449.036	0.0039475	-5.22074e-13	1	b3821	['pldA']	Glycerophospholipid Metabolism		164	DAPE	dapF	b3809	Threonine and Lysine Metabolism		164	MOAT	waaA	b3633	Lipopolysaccharide Biosynthesis / Recycling
165	PLIPA1E140pp	449.036	0.0039475	-1.12715e-13	1	b3821	['pldA']	Glycerophospholipid Metabolism		165	SDPTA	argD	b3359	Threonine and Lysine Metabolism		165	PAPSR	(cysH and trxC) or (cysH and trxA)	(b2762 and b2582) or (b2762 and b3781)	Cysteine Metabolism
166	CLPNS160pp	449.036	0.00296063	-1.27556e-13	1	b0789 or b1249	['clsB', 'clsA']	Glycerophospholipid Metabolism		166	GLUR	murI	b3967	Cell Envelope Biosynthesis		166	NNDPR	nadC	b0109	Cofactor and Prosthetic Group Biosynthesis
167	PLIPA1E160pp	449.036	0.0039475	-1.52693e-13	1	b3821	['pldA']	Glycerophospholipid Metabolism		167	UAMAGS	murD	b0088	Cell Envelope Biosynthesis		167	HACD1	fadB or fadJ	b3846 or b2341	Membrane Lipid Metabolism
168	CDAPPA140	449.036	0.0118425	6.85673e-13	1	b3918	['cdh']	Glycerophospholipid Metabolism		168	UAAGDS	murE	b0085	Cell Envelope Biosynthesis		168	FE2tex	phoE or ompF or ompN or ompC	b0241 or b0929 or b1377 or b2215	Transport, Outer Membrane Porin
169	CDAPPA160	449.036	0.0118425	7.05671e-13	1	b3918	['cdh']	Glycerophospholipid Metabolism		169	UAMAS	murC	b0091	Cell Envelope Biosynthesis		169	EX_so4_e			Extracellular exchange
170	PPCK	449.036	0.0118425	-2.15285e-13	1	b3403	['pck']	Anaplerotic Reactions		170	DAPDC	lysA	b2838	Threonine and Lysine Metabolism		170	ASPTA	aspC	b0928	Alanine and Aspartate Metabolism
171	LPLIPAL2G180	449.036	0.00197375	-6.08538e-14	1	b3825	['pldB']	Glycerophospholipid Metabolism		171	DHQTi	aroD	b1693	Tyrosine, Tryptophan, and Phenylalanine Metabolism		171	HBZOPT	ubiA	b4040	Cofactor and Prosthetic Group Biosynthesis
172	CLPNS141pp	449.036	0.00296063	-1.73912e-13	1	b0789 or b1249	['clsB', 'clsA']	Glycerophospholipid Metabolism		172	SHKK	aroK or aroL	b3390 or b0388	Tyrosine, Tryptophan, and Phenylalanine Metabolism		172	IPPMIb	leuD and leuC	b0071 and b0072	Valine, Leucine, and Isoleucine Metabolism
173	CLPNH160pp	449.036	0.00296063	3.67889e-14	1		[]	Glycerophospholipid Metabolism		173	CHORS	aroC	b2329	Tyrosine, Tryptophan, and Phenylalanine Metabolism		173	ALAt4pp	yaaJ	b0007	Transport, Inner Membrane
174	ASNN	449.036	0.0118425	-3.0511e-13	1	b1767 or b0828	['ansA', 'iaaA']	Alanine and Aspartate Metabolism		174	SHK3Dr	ydiB or aroE	b1692 or b3281	Tyrosine, Tryptophan, and Phenylalanine Metabolism		174	K2L4Aabcpp	msbA	b0914	Transport, Inner Membrane
175	PLIPA2A141pp	449.036	0.00225571	-2.00618e-15	1	b3821	['pldA']	Glycerophospholipid Metabolism		175	PSCVT	aroA	b0908	Tyrosine, Tryptophan, and Phenylalanine Metabolism		175	THZPSN3	iscS and thiF and thiH and thiI and thiS	b2530 and b3992 and b3990 and b0423 and b4407	Cofactor and Prosthetic Group Biosynthesis
176	POX	449.036	0.00676714	-2.12042e-15	1	b0871	['poxB']	Oxidative Phosphorylation		176	ILETA	ilvE	b3770	Valine, Leucine, and Isoleucine Metabolism		176	CPPPGO	hemF	b2436	Cofactor and Prosthetic Group Biosynthesis
177	PLIPA1E141pp	449.036	0.0039475	-1.04265e-13	1	b3821	['pldA']	Glycerophospholipid Metabolism		177	KARA2	ilvC	b3774	Valine, Leucine, and Isoleucine Metabolism		177	FUM	fumA or fumB or fumC	b1612 or b4122 or b1611	Citric Acid Cycle
178	APG3PAT141	449.036	0.00278647	-7.5527e-14	1	b3059	['plsY']	Glycerophospholipid Metabolism		178	ACHBS	(ilvN and ilvB) or (ilvI and ilvH)	(b3670 and b3671) or (b0077 and b0078)	Valine, Leucine, and Isoleucine Metabolism		178	ARGSL	argH	b3960	Arginine and Proline Metabolism
179	PLIPA1E161pp	449.036	0.0039475	-1.88373e-13	1	b3821	['pldA']	Glycerophospholipid Metabolism		179	DHAD2	ilvD	b3771	Valine, Leucine, and Isoleucine Metabolism		179	ACACT3r	fadI or fadA	b2342 or b3845	Membrane Lipid Metabolism
180	PLIPA1A140pp	449.036	0.00278647	-1.01881e-13	1	b3821	['pldA']	Glycerophospholipid Metabolism		180	CHORM	pheA or tyrA	b2599 or b2600	Tyrosine, Tryptophan, and Phenylalanine Metabolism		180	FBA	fbaB or ydjI or fbaA	b2097 or b1773 or b2925	Glycolysis/Gluconeogenesis
181	NADH5	449.036	0.01579	-7.83458e-14	1	b1109	['ndh']	Oxidative Phosphorylation		181	HACD4	fadB or fadJ	b3846 or b2341	Membrane Lipid Metabolism		181	PGK	pgk	b2926	Glycolysis/Gluconeogenesis
182	PLIPA1A161pp	449.036	0.00278647	-2.99651e-13	1	b3821	['pldA']	Glycerophospholipid Metabolism		182	ECOAH4	fadB or fadJ	b3846 or b2341	Membrane Lipid Metabolism		182	GLUTRR	hemA	b1210	Cofactor and Prosthetic Group Biosynthesis
183	PGPP180pp	449.036	0.00278647	-1.20035e-14	1	b0418 or b1278	['pgpA', 'pgpB']	Glycerophospholipid Metabolism		183	ACACT4r	fadI or fadA	b2342 or b3845	Membrane Lipid Metabolism		183	ACODA	argE	b3957	Arginine and Proline Metabolism
184	NADH9	449.036	0.01579	-6.4253e-14	1	b1109	['ndh']	Oxidative Phosphorylation		184	ACOAD4f	fadE	b0221	Membrane Lipid Metabolism		184	Kt2pp	(sapD and trkA and trkH) or kch or (sapD and trkA and trkG) or kup	(b1291 and b3290 and b3849) or b1250 or (b1291 and b3290 and b1363) or b3747	Inorganic Ion Transport and Metabolism
185	PGSA160	449.036	0.00296063	-1.63251e-14	1	b1912	['pgsA']	Glycerophospholipid Metabolism		185	MPTG	(mrcA and murJ) or (mrcB and murJ) or (murJ and pbpC)	(b3396 and b1069) or (b0149 and b1069) or (b1069 and b2519)	Murein Biosynthesis		185	DB4PS	ribB	b3041	Cofactor and Prosthetic Group Biosynthesis
186	PLIPA1A160pp	449.036	0.00278647	-6.83429e-15	1	b3821	['pldA']	Glycerophospholipid Metabolism		186	MCTP1App	ftsI or mrdA or mrcB or mrcA	b0084 or b0635 or b0149 or b3396	Murein Biosynthesis		186	IMPD	guaB	b2508	Purine and Pyrimidine Biosynthesis
187	PLIPA2G120pp	449.036	0.00169179	-3.06536e-15	1	b3821	['pldA']	Glycerophospholipid Metabolism		187	PHETA1	tyrB or aspC or ilvE	b4054 or b0928 or b3770	Tyrosine, Tryptophan, and Phenylalanine Metabolism		187	ECOAH4	fadB or fadJ	b3846 or b2341	Membrane Lipid Metabolism
188	PGPP140	449.036	0.00296063	-1.04315e-14	1	b1278 or b0418	['pgpB', 'pgpA']	Glycerophospholipid Metabolism		188	PPNDH	pheA	b2599	Tyrosine, Tryptophan, and Phenylalanine Metabolism		188	UAPGR	murB	b3972	Cell Envelope Biosynthesis
189	PGPP160pp	449.036	0.00278647	-1.02411e-14	1	b0418 or b1278	['pgpA', 'pgpB']	Glycerophospholipid Metabolism		189	IGPDH	hisB	b2022	Histidine Metabolism		189	HMBS	hemC	b3805	Cofactor and Prosthetic Group Biosynthesis
190	PGPP181pp	449.036	0.00278647	-9.73313e-15	1	b0418 or b1278	['pgpA', 'pgpB']	Glycerophospholipid Metabolism		190	IG3PS	hisH and hisF	b2023 and b2025	Histidine Metabolism		190	EX_co2_e			Extracellular exchange
191	PGSA120	449.036	0.00296063	-3.23553e-14	1	b1912	['pgsA']	Glycerophospholipid Metabolism		191	PRAMPC	hisI	b2026	Histidine Metabolism		191	CO2tex	phoE or ompF or ompN or ompC	b0241 or b0929 or b1377 or b2215	Transport, Outer Membrane Porin
192	LPLIPAL2G140	449.036	0.00197375	-1.44741e-14	1	b3825	['pldB']	Glycerophospholipid Metabolism		192	HISTD	hisD	b2020	Histidine Metabolism		192	FCLT	hemH	b0475	Cofactor and Prosthetic Group Biosynthesis
193	LPLIPAL2A181	449.036	0.00278647	2.86974e-15	1	b3825	['pldB']	Glycerophospholipid Metabolism		193	HISTP	hisB	b2022	Histidine Metabolism		193	DNMPPA			Cofactor and Prosthetic Group Biosynthesis
194	F6PP	449.036	0.0118425	1.74444e-14	1	b0822	['ybiV']	Alternate Carbon Metabolism		194	ATPPRT	hisG	b2019	Histidine Metabolism		194	I2FE2ST	iscA and iscU	b2528 and b2529	Cofactor and Prosthetic Group Biosynthesis
195	PGPP161	449.036	0.00296063	-1.3506e-14	1	b1278 or b0418	['pgpB', 'pgpA']	Glycerophospholipid Metabolism		195	PRATPP	hisI	b2026	Histidine Metabolism		195	SHKK	aroK or aroL	b3390 or b0388	Tyrosine, Tryptophan, and Phenylalanine Metabolism
196	PGSA181	449.036	0.00296063	1.16553e-15	1	b1912	['pgsA']	Glycerophospholipid Metabolism		196	HSTPT	hisC	b2021	Histidine Metabolism		196	3OAS140	fabB or fabF	b2323 or b1095	Cell Envelope Biosynthesis
197	PLIPA2A160pp	449.036	0.00225571	5.44514e-16	1	b3821	['pldA']	Glycerophospholipid Metabolism		197	PRMICI	hisA	b2024	Histidine Metabolism		197	G3PAT160	acpP and plsB	b1094 and b4041	Glycerophospholipid Metabolism
198	PLIPA2A161pp	449.036	0.00225571	-1.04599e-14	1	b3821	['pldA']	Glycerophospholipid Metabolism		198	DHFR	folM or folA	b1606 or b0048	Cofactor and Prosthetic Group Biosynthesis		198	ALAt2pp_copy2			Transport, Inner Membrane
199	PLIPA1E180pp	449.036	0.0039475	-1.56172e-13	1	b3821	['pldA']	Glycerophospholipid Metabolism		199	TMDS	thyA	b2827	Nucleotide Salvage Pathway		199	PDX5PO2			Cofactor and Prosthetic Group Biosynthesis
200	PLIPA1G181pp	449.036	0.0039475	-6.5995e-15	1	b3821	['pldA']	Glycerophospholipid Metabolism		200	GLUTRR	hemA	b1210	Cofactor and Prosthetic Group Biosynthesis		200	ARGSS	argG	b3172	Arginine and Proline Metabolism
201	PLIPA1G120pp	449.036	0.0039475	-2.15488e-14	1	b3821	['pldA']	Glycerophospholipid Metabolism		201	GLUTRS	gltX	b2400	Cofactor and Prosthetic Group Biosynthesis		201	ECOAH2	fadB or fadJ	b3846 or b2341	Membrane Lipid Metabolism
202	PLIPA2A140pp	449.036	0.00225571	-6.19516e-16	1	b3821	['pldA']	Glycerophospholipid Metabolism		202	G1SAT	hemL	b0154	Cofactor and Prosthetic Group Biosynthesis		202	PGAMT	glmM	b3176	Cell Envelope Biosynthesis
203	PLIPA1G161pp	449.036	0.0039475	1.25215e-14	1	b3821	['pldA']	Glycerophospholipid Metabolism		203	PPND	tyrA	b2600	Tyrosine, Tryptophan, and Phenylalanine Metabolism		203	FE2tpp	zupT	b3040	Inorganic Ion Transport and Metabolism
204	NADH10	449.036	0.01579	-9.45432e-15	1	b1109	['ndh']	Oxidative Phosphorylation		204	TYRTA	tyrB or aspC	b4054 or b0928	Tyrosine, Tryptophan, and Phenylalanine Metabolism		204	ACONTb	acnB or acnA	b0118 or b1276	Citric Acid Cycle
205	PGSA180	449.036	0.00296063	-1.88675e-14	1	b1912	['pgsA']	Glycerophospholipid Metabolism		205	METAT	metK	b2942	Methionine Metabolism		205	Htex	ompF or ompN or ompC or phoE	b0929 or b1377 or b2215 or b0241	Transport, Outer Membrane Porin
206	PPA	449.036	0.0118425	-2.64176e-14	1	b2744 or b4226 or b2502	['umpG', 'ppa', 'ppx']	Anaplerotic Reactions		206	MTHTHFSs		s0001	Methionine Metabolism		206	ALATA_L	alaA or alaC	b2290 or b2379	Alanine and Aspartate Metabolism
207	PLIPA2G161pp	449.036	0.00169179	-2.20485e-14	1	b3821	['pldA']	Glycerophospholipid Metabolism		207	DM_mththf_c			Intracellular demand		207	TMDS	thyA	b2827	Nucleotide Salvage Pathway
208	PPA2	449.036	0.0118425	1.76966e-15	1	b2502 or b2744	['ppx', 'umpG']	Anaplerotic Reactions		208	DHPTDCs2		s0001	Methionine Metabolism		208	BMOGDS1	mobA or (mobA and mobB)	b3857 or (b3857 and b3856)	Cofactor and Prosthetic Group Biosynthesis
209	PLIPA2G181pp	449.036	0.00169179	-8.36025e-15	1	b3821	['pldA']	Glycerophospholipid Metabolism		209	AHCYSNS	mtn	b0159	Methionine Metabolism		209	AACPS3	aas and acpP	b2836 and b1094	Cell Envelope Biosynthesis
210	PGPP141pp	449.036	0.00278647	-1.14797e-15	1	b0418 or b1278	['pgpA', 'pgpB']	Glycerophospholipid Metabolism		210	RHCCE	luxS	b2687	Methionine Metabolism		210	ACt4pp	actP	b4067	Transport, Inner Membrane
211	PLIPA2A180pp	449.036	0.00225571	-1.21049e-14	1	b3821	['pldA']	Glycerophospholipid Metabolism		211	MTHFR2	metF	b3941	Folate Metabolism		211	HSDy	metL or thrA	b3940 or b0002	Threonine and Lysine Metabolism
212	PLIPA1A120pp	449.036	0.00278647	1.084e-14	1	b3821	['pldA']	Glycerophospholipid Metabolism		212	METS	metH or metE	b4019 or b3829	Methionine Metabolism		212	DBTS	bioD	b0778	Cofactor and Prosthetic Group Biosynthesis
213	PLIPA1E181pp	449.036	0.0039475	-4.34105e-14	1	b3821	['pldA']	Glycerophospholipid Metabolism		213	HSST	metA	b4013	Methionine Metabolism		213	EX_cu2_e			Extracellular exchange
214	PLIPA2A181pp	449.036	0.00225571	-1.16668e-14	1	b3821	['pldA']	Glycerophospholipid Metabolism		214	SHSL1	metB	b3939	Methionine Metabolism		214	UAAGDS	murE	b0085	Cell Envelope Biosynthesis
215	PGSA141	449.036	0.00296063	-5.92046e-15	1	b1912	['pgsA']	Glycerophospholipid Metabolism		215	CYSTL	malY or metC	b1622 or b3008	Methionine Metabolism		215	HISTD	hisD	b2020	Histidine Metabolism
216	PLIPA2G180pp	449.036	0.00169179	-1.74867e-14	1	b3821	['pldA']	Glycerophospholipid Metabolism		216	ANS	trpD and trpE	b1263 and b1264	Tyrosine, Tryptophan, and Phenylalanine Metabolism		216	CU2tex	ompC or phoE or ompF or ompN	b2215 or b0241 or b0929 or b1377	Transport, Outer Membrane Porin
217	LPLIPAL2G160	449.036	0.00197375	-9.11711e-15	1	b3825	['pldB']	Glycerophospholipid Metabolism		217	IGPS	trpC	b1262	Tyrosine, Tryptophan, and Phenylalanine Metabolism		217	DAPE	dapF	b3809	Threonine and Lysine Metabolism
218	PGPP141	449.036	0.00296063	-1.45987e-15	1	b1278 or b0418	['pgpB', 'pgpA']	Glycerophospholipid Metabolism		218	ANPRT	trpD	b1263	Tyrosine, Tryptophan, and Phenylalanine Metabolism		218	AMAOTr	bioA	b0774	Cofactor and Prosthetic Group Biosynthesis
219	PLIPA1A141pp	449.036	0.00278647	-1.88179e-14	1	b3821	['pldA']	Glycerophospholipid Metabolism		219	PRAIi	trpC	b1262	Tyrosine, Tryptophan, and Phenylalanine Metabolism		219	NH4tex	phoE or ompF or ompN or ompC	b0241 or b0929 or b1377 or b2215	Transport, Outer Membrane Porin
220	PGPP180	449.036	0.00296063	-6.07526e-15	1	b0418 or b1278	['pgpA', 'pgpB']	Glycerophospholipid Metabolism		220	Ktex	phoE or ompF or ompN or ompC	b0241 or b0929 or b1377 or b2215	Transport, Outer Membrane Porin		220	RPI	rpiA or rpiB	b2914 or b4090	Pentose Phosphate Pathway
221	LPLIPAL2G141	449.036	0.00197375	-9.18539e-15	1	b3825	['pldB']	Glycerophospholipid Metabolism		221	EX_k_e			Extracellular exchange		221	H2Otpp	or aqpZ	s0001 or b0875	Transport, Inner Membrane
222	PGPP181	449.036	0.00296063	6.62329e-15	1	b1278 or b0418	['pgpB', 'pgpA']	Glycerophospholipid Metabolism		222	HACD1	fadB or fadJ	b3846 or b2341	Membrane Lipid Metabolism		222	DASYN160	cdsA	b0175	Glycerophospholipid Metabolism
223	PLIPA1G160pp	449.036	0.0039475	-1.6912e-14	1	b3821	['pldA']	Glycerophospholipid Metabolism		223	ACACT2r	fadI or fadA	b2342 or b3845	Membrane Lipid Metabolism		223	GLUPRT	purF	b2312	Purine and Pyrimidine Biosynthesis
224	PGSA161	449.036	0.00296063	-2.59833e-14	1	b1912	['pgsA']	Glycerophospholipid Metabolism		224	ECOAH1	fadB or fadJ	b3846 or b2341	Membrane Lipid Metabolism		224	MN2tpp	zupT	b3040	Inorganic Ion Transport and Metabolism
225	PLIPA1G180pp	449.036	0.0039475	-2.77665e-15	1	b3821	['pldA']	Glycerophospholipid Metabolism		225	ECOAH2	fadB or fadJ	b3846 or b2341	Membrane Lipid Metabolism		225	UPPDC1	hemE	b3997	Cofactor and Prosthetic Group Biosynthesis
226	PLIPA1G141pp	449.036	0.0039475	-3.19928e-14	1	b3821	['pldA']	Glycerophospholipid Metabolism		226	ACOAD1f	fadE	b0221	Membrane Lipid Metabolism		226	PFK	pfkA or pfkB	b3916 or b1723	Glycolysis/Gluconeogenesis
227	PGPP120	449.036	0.00296063	-6.39139e-14	1	b1278 or b0418	['pgpB', 'pgpA']	Glycerophospholipid Metabolism		227	HACD2	fadB or fadJ	b3846 or b2341	Membrane Lipid Metabolism		227	ACt2rpp			Transport, Inner Membrane
228	LPLIPAL2G161	449.036	0.00197375	2.14177e-15	1	b3825	['pldB']	Glycerophospholipid Metabolism		228	ACOAD2f	fadE	b0221	Membrane Lipid Metabolism		228	FMNAT	ribF	b0025	Cofactor and Prosthetic Group Biosynthesis
229	PLIPA1A181pp	449.036	0.00278647	-7.84106e-13	1	b3821	['pldA']	Glycerophospholipid Metabolism		229	PPBNGS	hemB	b0369	Cofactor and Prosthetic Group Biosynthesis		229	DHPPDA2	ribD	b0414	Cofactor and Prosthetic Group Biosynthesis
230	PLIPA2G160pp	449.036	0.00169179	-2.66207e-15	1	b3821	['pldA']	Glycerophospholipid Metabolism		230	CTECOAI7	fadB	b3846	Membrane Lipid Metabolism		230	NH4tpp	amtB or	b0451 or s0001	Inorganic Ion Transport and Metabolism
231	PGPP161pp	449.036	0.00278647	-2.59262e-14	1	b0418 or b1278	['pgpA', 'pgpB']	Glycerophospholipid Metabolism		231	UAGAAT	acpP and lpxA	b1094 and b0181	Lipopolysaccharide Biosynthesis / Recycling		231	PSP_L	serB	b4388	Glycine and Serine Metabolism
232	PGPP120pp	449.036	0.00278647	-1.24593e-13	1	b0418 or b1278	['pgpA', 'pgpB']	Glycerophospholipid Metabolism		232	U23GAAT	lpxD	b0179	Lipopolysaccharide Biosynthesis / Recycling		232	DPCOAK	coaE	b0103	Cofactor and Prosthetic Group Biosynthesis
233	PLIPA1G140pp	449.036	0.0039475	-2.97639e-14	1	b3821	['pldA']	Glycerophospholipid Metabolism		233	UHGADA	lpxC	b0096	Lipopolysaccharide Biosynthesis / Recycling		233	PPNDH	pheA	b2599	Tyrosine, Tryptophan, and Phenylalanine Metabolism
234	PLIPA2G141pp	449.036	0.00169179	-1.03993e-14	1	b3821	['pldA']	Glycerophospholipid Metabolism		234	KDOPS	kdsA	b1215	Lipopolysaccharide Biosynthesis / Recycling		234	MOADSUx	iscS and moaD	b2530 and b0784	Cofactor and Prosthetic Group Biosynthesis
235	PAPA120pp	449.036	0.00526333	-5.64666e-15	1	b1278	['pgpB']	Glycerophospholipid Metabolism		235	KDOPP	kdsC	b3198	Lipopolysaccharide Biosynthesis / Recycling		235	TYRTA	tyrB or aspC	b4054 or b0928	Tyrosine, Tryptophan, and Phenylalanine Metabolism
236	PGPP140pp	449.036	0.00278647	3.84951e-14	1	b0418 or b1278	['pgpA', 'pgpB']	Glycerophospholipid Metabolism		236	KDOCT2	kdsB	b0918	Lipopolysaccharide Biosynthesis / Recycling		236	TMPPP	thiE	b3993	Cofactor and Prosthetic Group Biosynthesis
237	PLIPA1A180pp	449.036	0.00278647	-6.97425e-13	1	b3821	['pldA']	Glycerophospholipid Metabolism		237	A5PISO	kdsD or srlQ	b3197 or b2708	Alternate Carbon Metabolism		237	RNTR2c2	(fldA and fpr and nrdD and nrdG) or (fldB and fpr and nrdD and nrdG) or (fldA and nrdD) or (fldB and nrdD)	(b0684 and b3924 and b4238 and b4237) or (b2895 and b3924 and b4238 and b4237) or (b0684 and b4238) or (b2895 and b4238)	Nucleotide Salvage Pathway
238	LPLIPAL2G181	449.036	0.00197375	1.48613e-14	1	b3825	['pldB']	Glycerophospholipid Metabolism		238	DM_5drib_c			Intracellular demand		238	CBMKr	ybcF or yahI or yqeA	b0521 or b0323 or b2874	Unassigned
239	PGSA140	449.036	0.00296063	-5.16997e-15	1	b1912	['pgsA']	Glycerophospholipid Metabolism		239	5DOAN	mtn	b0159	Cofactor and Prosthetic Group Biosynthesis		239	ALAALAr	ddlA or ddlB	b0381 or b0092	Cell Envelope Biosynthesis
240	PLIPA2G140pp	449.036	0.00169179	-2.27959e-15	1	b3821	['pldA']	Glycerophospholipid Metabolism		240	HMBS	hemC	b3805	Cofactor and Prosthetic Group Biosynthesis		240	OMPDC	pyrF	b1281	Purine and Pyrimidine Biosynthesis
241	PGPP160	449.036	0.00296063	-4.6953e-15	1	b0418 or b1278	['pgpA', 'pgpB']	Glycerophospholipid Metabolism		241	UPP3S	hemD	b3804	Cofactor and Prosthetic Group Biosynthesis		241	UAGCVT	murA	b3189	Cell Envelope Biosynthesis
242	PLIPA2A120pp	449.036	0.00225571	-1.77844e-15	1	b3821	['pldA']	Glycerophospholipid Metabolism		242	UPPDC1	hemE	b3997	Cofactor and Prosthetic Group Biosynthesis		242	SERAT	cysE	b3607	Cysteine Metabolism
243	LPLIPAL2A180	449.036	0.00278647	-3.23033e-15	1	b3825	['pldB']	Glycerophospholipid Metabolism		243	FCLT	hemH	b0475	Cofactor and Prosthetic Group Biosynthesis		243	ATPS4rpp	((atpF and atpE and atpB) and (atpC and atpD and atpG and atpA and atpH) and atpI) or ((atpF and atpE and atpB) and (atpC and atpD and atpG and atpA and atpH))	((b3736 and b3737 and b3738) and (b3731 and b3732 and b3733 and b3734 and b3735) and b3739) or ((b3736 and b3737 and b3738) and (b3731 and b3732 and b3733 and b3734 and b3735))	Oxidative Phosphorylation
244	CLPNH141pp	449.036	0.00296063	-4.21704e-14	1		[]	Glycerophospholipid Metabolism		244	LPADSS	lpxB	b0182	Lipopolysaccharide Biosynthesis / Recycling		244	TDSK	lpxK	b0915	Lipopolysaccharide Biosynthesis / Recycling
245	CLPNH180pp	449.036	0.00296063	-1.01951e-12	1		[]	Glycerophospholipid Metabolism		245	USHD	lpxH	b0524	Lipopolysaccharide Biosynthesis / Recycling		245	DTMPK	tmk	b1098	Nucleotide Salvage Pathway
246	APH140	449.036	0.0118425	-5.96319e-13	1	b0968	['yccX']	Glycerophospholipid Metabolism		246	TDSK	lpxK	b0915	Lipopolysaccharide Biosynthesis / Recycling		246	HSST	metA	b4013	Methionine Metabolism
247	PAPA181	449.036	0.0118425	-4.31564e-13	1	b1278	['pgpB']	Glycerophospholipid Metabolism		247	MOAT	waaA	b3633	Lipopolysaccharide Biosynthesis / Recycling		247	MPTG	(mrcA and murJ) or (mrcB and murJ) or (murJ and pbpC)	(b3396 and b1069) or (b0149 and b1069) or (b1069 and b2519)	Murein Biosynthesis
248	CLPNH161pp	449.036	0.00296062	-7.22847e-16	1		[]	Glycerophospholipid Metabolism		248	MOAT2	waaA	b3633	Lipopolysaccharide Biosynthesis / Recycling		248	ACACT5r	fadI or fadA	b2342 or b3845	Membrane Lipid Metabolism
249	APG3PAT181	449.036	0.00278647	-8.05254e-13	1	b3059	['plsY']	Glycerophospholipid Metabolism		249	K2L4Aabctex	lptA and lptB and lptC and lptF and lptG	b3200 and b3201 and b3199 and b4261 and b4262	Lipopolysaccharide Biosynthesis / Recycling		249	MPTAT	mog	b0009	Cofactor and Prosthetic Group Biosynthesis
250	CYTBD2pp	449.036	0.023685	7.95641e-13	1	b0978 and b0979	['cbdA', 'cbdB']	Oxidative Phosphorylation		250	K2L4Aabcpp	msbA	b0914	Transport, Inner Membrane		250	SUCOAS	sucC and sucD	b0728 and b0729	Citric Acid Cycle
251	CDAPPA161	449.036	0.0118425	7.05671e-13	1	b3918	['cdh']	Glycerophospholipid Metabolism		251	HACD3	fadB or fadJ	b3846 or b2341	Membrane Lipid Metabolism		251	IPPMIa	leuD and leuC	b0071 and b0072	Valine, Leucine, and Isoleucine Metabolism
252	APG3PAT180	449.036	0.00278647	-1.65575e-12	1	b3059	['plsY']	Glycerophospholipid Metabolism		252	ACACT3r	fadI or fadA	b2342 or b3845	Membrane Lipid Metabolism		252	MOCOS	moeA	b0827	Cofactor and Prosthetic Group Biosynthesis
253	CLPNS161pp	449.036	0.00296063	-1.59311e-13	1	b1249 or b0789	['clsA', 'clsB']	Glycerophospholipid Metabolism		253	ACOAD3f	fadE	b0221	Membrane Lipid Metabolism		253	DHORTS	pyrC	b1062	Purine and Pyrimidine Biosynthesis
254	CLPNH140pp	449.036	0.00296063	-5.24439e-14	1		[]	Glycerophospholipid Metabolism		254	ECOAH3	fadB or fadJ	b3846 or b2341	Membrane Lipid Metabolism		254	CLtex	phoE or ompF or ompN or ompC	b0241 or b0929 or b1377 or b2215	Transport, Outer Membrane Porin
255	PAPA120	449.036	0.0118425	5.95674e-13	1	b1278	['pgpB']	Glycerophospholipid Metabolism		255	MG2tex	phoE or ompF or ompN or ompC	b0241 or b0929 or b1377 or b2215	Transport, Outer Membrane Porin		255	ICYSDS	iscS	b2530	Cofactor and Prosthetic Group Biosynthesis
256	CDAPPA181	449.036	0.0118425	7.25209e-13	1	b3918	['cdh']	Glycerophospholipid Metabolism		256	EX_mg2_e			Extracellular exchange		256	OGMEACPD	fabZ	b0180	Cofactor and Prosthetic Group Biosynthesis
257	APG3PAT140	449.036	0.00278647	-2.52507e-15	1	b3059	['plsY']	Glycerophospholipid Metabolism		257	EX_cl_e			Extracellular exchange		257	A5PISO	kdsD or srlQ	b3197 or b2708	Alternate Carbon Metabolism
258	APH160	449.036	0.0118425	-8.64753e-13	1	b0968	['yccX']	Glycerophospholipid Metabolism		258	CLtex	phoE or ompF or ompN or ompC	b0241 or b0929 or b1377 or b2215	Transport, Outer Membrane Porin		258	DHDPS	dapA	b2478	Threonine and Lysine Metabolism
259	CLPNS180pp	449.036	0.00296063	-4.47107e-13	1	b0789 or b1249	['clsB', 'clsA']	Glycerophospholipid Metabolism		259	CA2tex	phoE or ompF or ompN or ompC	b0241 or b0929 or b1377 or b2215	Transport, Outer Membrane Porin		259	I2FE2SS	cyaY and iscS and iscU	b3807 and b2530 and b2529	Cofactor and Prosthetic Group Biosynthesis
260	PAPA180	449.036	0.0118425	-4.96289e-13	1	b1278	['pgpB']	Glycerophospholipid Metabolism		260	EX_ca2_e			Extracellular exchange		260	G5SADs		s0001	Arginine and Proline Metabolism
261	CLPNH120pp	449.036	0.00296063	-1.8609e-14	1		[]	Glycerophospholipid Metabolism		261	CLt3_2pp	clcA or clcB	b0155 or b1592	Inorganic Ion Transport and Metabolism		261	ATPPRT	hisG	b2019	Histidine Metabolism
262	APH161	449.036	0.0118425	-8.31227e-13	1	b0968	['yccX']	Glycerophospholipid Metabolism		262	NNDPR	nadC	b0109	Cofactor and Prosthetic Group Biosynthesis		262	GAPD	gapA	b1779	Glycolysis/Gluconeogenesis
263	PAPA140	449.036	0.0118425	5.20759e-13	1	b1278	['pgpB']	Glycerophospholipid Metabolism		263	QULNS	nadA	b0750	Cofactor and Prosthetic Group Biosynthesis		263	G5SD	proA	b0243	Arginine and Proline Metabolism
264	APH180	449.036	0.0118425	-2.1705e-13	1	b0968	['yccX']	Glycerophospholipid Metabolism		264	ICYSDS	iscS	b2530	Cofactor and Prosthetic Group Biosynthesis		264	AKGDH	lpd and sucA and sucB	b0116 and b0726 and b0727	Citric Acid Cycle
265	PAPA180pp	449.036	0.00526333	-2.55586e-14	1	b1278	['pgpB']	Glycerophospholipid Metabolism		265	DB4PS	ribB	b3041	Cofactor and Prosthetic Group Biosynthesis		265	UDCPDPS	ispU	b0174	Cofactor and Prosthetic Group Biosynthesis
266	OAADC	449.036	0.0118425	1.46692e-13	1	b1850	['eda']	Pyruvate Metabolism		266	RBFSa	ribC	b1662	Cofactor and Prosthetic Group Biosynthesis		266	FACOAE161	tesB	b0452	Cell Envelope Biosynthesis
267	PAPA160	449.036	0.0118425	-2.61632e-14	1	b1278	['pgpB']	Glycerophospholipid Metabolism		267	CU2tex	ompC or phoE or ompF or ompN	b2215 or b0241 or b0929 or b1377	Transport, Outer Membrane Porin		267	NADK	nadK	b2615	Cofactor and Prosthetic Group Biosynthesis
268	CITL	449.036	0.0118425	1.08207e-14	1	(b0615 and b0616 and b0617) and b0614	['citF', 'citE', 'citD', 'citX']	Citric Acid Cycle		268	EX_cu2_e			Extracellular exchange		268	KDOCT2	kdsB	b0918	Lipopolysaccharide Biosynthesis / Recycling
269	PAPA141	449.036	0.0118425	5.64782e-13	1	b1278	['pgpB']	Glycerophospholipid Metabolism		269	MNtex	phoE or ompF or ompN or ompC	b0241 or b0929 or b1377 or b2215	Transport, Outer Membrane Porin		269	MOX			Citric Acid Cycle
270	APH141	449.036	0.0118425	-6.75472e-13	1	b0968	['yccX']	Glycerophospholipid Metabolism		270	EX_mn2_e			Extracellular exchange		270	NNATr	nadD	b0639	Nucleotide Salvage Pathway
271	PAPA141pp	449.036	0.00526333	2.24529e-13	1	b1278	['pgpB']	Glycerophospholipid Metabolism		271	DHNPA2r	folB	b3058	Cofactor and Prosthetic Group Biosynthesis		271	ZN2tpp	zupT	b3040	Inorganic Ion Transport and Metabolism
272	PAPA161	449.036	0.0118425	3.55729e-13	1	b1278	['pgpB']	Glycerophospholipid Metabolism		272	ADCL	pabC	b1096	Cofactor and Prosthetic Group Biosynthesis		272	GLNS	glnA or puuA	b3870 or b1297	Glutamate Metabolism
273	PAPA160pp	449.036	0.00526333	1.61715e-13	1	b1278	['pgpB']	Glycerophospholipid Metabolism		273	DHFS	folC	b2315	Cofactor and Prosthetic Group Biosynthesis		273	AOXSr2	bioF	b0776	Cofactor and Prosthetic Group Biosynthesis
274	PAPA161pp	449.036	0.00526333	2.49802e-13	1	b1278	['pgpB']	Glycerophospholipid Metabolism		274	DNMPPA			Cofactor and Prosthetic Group Biosynthesis		274	ASP1DC	panD	b0131	Cofactor and Prosthetic Group Biosynthesis
275	PPS	449.036	0.0118425	7.16506e-13	1	b1702	['ppsA']	Glycolysis/Gluconeogenesis		275	DNTPPA	mutT or nudB	b0099 or b1865	Cofactor and Prosthetic Group Biosynthesis		275	G3PAT161	acpP and plsB	b1094 and b4041	Glycerophospholipid Metabolism
276	GLYCTO2	449.028	0.0158228	-3.61839e-13	1	b2979 and b4467 and b4468	['glcD', 'glcF', 'glcE']	Alternate Carbon Metabolism		276	DHPS2	folP	b3177	Cofactor and Prosthetic Group Biosynthesis		276	GK1	gmk	b3648	Nucleotide Salvage Pathway
277	GLYCTO3	449.028	0.0158228	-3.74888e-13	1	b2979 and b4467 and b4468	['glcD', 'glcF', 'glcE']	Alternate Carbon Metabolism		277	GTPCI	folE	b2153	Cofactor and Prosthetic Group Biosynthesis		277	MCOATA	acpP and fabD	b1094 and b1092	Membrane Lipid Metabolism
278	GLYCTO4	449.028	0.0158228	-2.25833e-14	1	b2979 and b4467 and b4468	['glcD', 'glcF', 'glcE']	Alternate Carbon Metabolism		278	HPPK2	folK	b0142	Cofactor and Prosthetic Group Biosynthesis		278	TYRL	thiG	b3991	Cofactor and Prosthetic Group Biosynthesis
279	LPLIPAL1A120pp	449.027	0.00225571	-3.57413e-13	1	b0494	['tesA']	Glycerophospholipid Metabolism		279	ADCS	pabA and pabB	b3360 and b1812	Cofactor and Prosthetic Group Biosynthesis		279	EX_cobalt2_e			Extracellular exchange
280	R5PP	449.027	0.0118425	5.94341e-13	1	b0822	['ybiV']	Alternate Carbon Metabolism		280	GCALDD	aldA	b1415	Folate Metabolism		280	PRMICI	hisA	b2024	Histidine Metabolism
281	TRE6PH	449.027	0.0118425	5.68088e-13	1	b4239	['treC']	Alternate Carbon Metabolism		281	DPR	panE or ilvC	b0425 or b3774	Cofactor and Prosthetic Group Biosynthesis		281	HACD5	fadB or fadJ	b3846 or b2341	Membrane Lipid Metabolism
282	TRE6PP	449.027	0.00592125	1.4641e-12	1	b1897	['otsB']	Alternate Carbon Metabolism		282	PTPATi	coaD	b3634	Cofactor and Prosthetic Group Biosynthesis		282	PSERT	serC	b0907	Glycine and Serine Metabolism
283	TRE6PS	449.027	0.0118425	1.50665e-13	1	b1896	['otsA']	Alternate Carbon Metabolism		283	PPCDC	dfp	b3639	Cofactor and Prosthetic Group Biosynthesis		283	5DOAN	mtn	b0159	Cofactor and Prosthetic Group Biosynthesis
284	ACPPAT181	449.027	0.0118425	-4.66752e-14	1	b1094 and b1090	['acpP', 'plsX']	Glycerophospholipid Metabolism		284	PPNCL2	dfp	b3639	Cofactor and Prosthetic Group Biosynthesis		284	MTHTHFSs		s0001	Methionine Metabolism
285	TREH	449.027	0.00592125	1.33977e-12	1	b3519	['treF']	Alternate Carbon Metabolism		285	PNTK	coaA	b3974	Cofactor and Prosthetic Group Biosynthesis		285	HCO3E	can or cynT	b0126 or b0339	Unassigned
286	ALDD2x	449.027	0.0118425	5.43509e-13	1	b1300	['puuC']	Alternate Carbon Metabolism		286	PANTS	panC	b0133	Cofactor and Prosthetic Group Biosynthesis		286	PPPGO3	hemG	b3850	Cofactor and Prosthetic Group Biosynthesis
287	AGPAT181	449.027	0.00278647	-8.14447e-14	1	b3018	['plsC']	Glycerophospholipid Metabolism		287	ASP1DC	panD	b0131	Cofactor and Prosthetic Group Biosynthesis		287	EGMEACPR	fabI	b1288	Cofactor and Prosthetic Group Biosynthesis
288	LPLIPAL1A141pp	449.027	0.00225571	-5.78755e-15	1	b0494	['tesA']	Glycerophospholipid Metabolism		288	MOHMT	panB	b0134	Cofactor and Prosthetic Group Biosynthesis		288	ASPO6	nadB	b2574	Cofactor and Prosthetic Group Biosynthesis
289	LDH_D2	449.027	0.01579	-3.0128e-13	1	b2133	['dld']	Oxidative Phosphorylation		289	DPCOAK	coaE	b0103	Cofactor and Prosthetic Group Biosynthesis		289	ACONTa	acnB or acnA	b0118 or b1276	Citric Acid Cycle
290	HXCT	449.027	0.0118425	-1.58239e-14	1	b2221 and b2222	['atoD', 'atoA']	Alternate Carbon Metabolism		290	MOADSUx	iscS and moaD	b2530 and b0784	Cofactor and Prosthetic Group Biosynthesis		290	IMPC	purH	b4006	Purine and Pyrimidine Biosynthesis
291	LPLIPAL1A140pp	449.027	0.00225571	-4.69893e-14	1	b0494	['tesA']	Glycerophospholipid Metabolism		291	MPTSS	moeB	b0826	Cofactor and Prosthetic Group Biosynthesis		291	Ktex	phoE or ompF or ompN or ompC	b0241 or b0929 or b1377 or b2215	Transport, Outer Membrane Porin
292	ACPPAT120	449.027	0.0118425	-6.54536e-14	1	b1094 and b1090	['acpP', 'plsX']	Glycerophospholipid Metabolism		292	DHPPDA2	ribD	b0414	Cofactor and Prosthetic Group Biosynthesis		292	TRPAS2	tnaA	b3708	Tyrosine, Tryptophan, and Phenylalanine Metabolism
293	AGPAT180	449.027	0.00278647	-5.32275e-13	1	b3018	['plsC']	Glycerophospholipid Metabolism		293	RBFSb	ribE	b0415	Cofactor and Prosthetic Group Biosynthesis		293	SDPTA	argD	b3359	Threonine and Lysine Metabolism
294	URIH	449.027	0.0118425	4.92271e-13	1	b2162 or b0651 or b0030	['rihB', 'rihA', 'rihC']	Alternate Carbon Metabolism		294	APRAUR	ribD	b0414	Cofactor and Prosthetic Group Biosynthesis		294	PMDPHT			Cofactor and Prosthetic Group Biosynthesis
295	GPDDA4	449.027	0.00197375	-4.22803e-15	1	b3449	['ugpQ']	Glycerophospholipid Metabolism		295	PMDPHT			Cofactor and Prosthetic Group Biosynthesis		295	PUNP1	deoD	b4384	Nucleotide Salvage Pathway
296	2AGPEAT161	449.027	0.0039475	-4.86487e-15	1	b2836	['aas']	Glycerophospholipid Metabolism		296	GTPCII2	ribA	b1277	Cofactor and Prosthetic Group Biosynthesis		296	IGPDH	hisB	b2022	Histidine Metabolism
297	PAPA181pp	449.027	0.00526333	-1.1014e-14	1	b1278	['pgpB']	Glycerophospholipid Metabolism		297	EX_zn2_e			Extracellular exchange		297	PPBNGS	hemB	b0369	Cofactor and Prosthetic Group Biosynthesis
298	LPLIPAL2A140	449.027	0.00278647	4.55753e-14	1	b3825	['pldB']	Glycerophospholipid Metabolism		298	Zn2tex	phoE or ompF or ompN or ompC	b0241 or b0929 or b1377 or b2215	Transport, Outer Membrane Porin		298	PAPPT3	mraY	b0087	Cell Envelope Biosynthesis
299	LPLIPAL2A141	449.027	0.00278647	1.08663e-15	1	b3825	['pldB']	Glycerophospholipid Metabolism		299	PUNP1	deoD	b4384	Nucleotide Salvage Pathway		299	DMPPS	ispH	b0029	Cofactor and Prosthetic Group Biosynthesis
300	DAGK180	449.027	0.0118425	-2.62313e-13	1	b4042	['dgkA']	Glycerophospholipid Metabolism		300	EX_ni2_e			Extracellular exchange		300	KARA1	ilvC	b3774	Valine, Leucine, and Isoleucine Metabolism
301	HEX4	449.027	0.0118425	-4.41696e-14	1		[]	Alternate Carbon Metabolism		301	NI2tex	phoE or ompF or ompN or ompC	b0241 or b0929 or b1377 or b2215	Transport, Outer Membrane Porin		301	HISTP	hisB	b2022	Histidine Metabolism
302	G3PAT180	449.027	0.00278647	-8.42459e-14	1	b1094 and b4041	['acpP', 'plsB']	Glycerophospholipid Metabolism		302	DMATT	ispA	b0421	Cofactor and Prosthetic Group Biosynthesis		302	OPMEACPR	fabG	b1093	Cofactor and Prosthetic Group Biosynthesis
303	LPLIPAL2A160	449.027	0.00278647	-4.95647e-15	1	b3825	['pldB']	Glycerophospholipid Metabolism		303	GRTT	ispA	b0421	Cofactor and Prosthetic Group Biosynthesis		303	PSSA160	pssA	b2585	Glycerophospholipid Metabolism
304	2AGPGAT160	449.027	0.0039475	-5.4502e-14	1	b2836	['aas']	Glycerophospholipid Metabolism		304	CPMPS	moaA and moaC	b0781 and b0783	Cofactor and Prosthetic Group Biosynthesis		304	BMOCOS	moeA	b0827	Cofactor and Prosthetic Group Biosynthesis
305	2AGPGAT140	449.027	0.0039475	-4.17307e-15	1	b2836	['aas']	Glycerophospholipid Metabolism		305	MPTS	moaD and moaE	b0784 and b0785	Cofactor and Prosthetic Group Biosynthesis		305	SULR	cysI and cysJ	b2763 and b2764	Cysteine Metabolism
306	LPLIPAL2A161	449.027	0.00278647	-9.98499e-15	1	b3825	['pldB']	Glycerophospholipid Metabolism		306	MPTAT	mog	b0009	Cofactor and Prosthetic Group Biosynthesis		306	CLt3_2pp	clcA or clcB	b0155 or b1592	Inorganic Ion Transport and Metabolism
307	2AGPEAT181	449.027	0.0039475	-1.97997e-14	1	b2836	['aas']	Glycerophospholipid Metabolism		307	OCTDPS	ispB	b3187	Cofactor and Prosthetic Group Biosynthesis		307	MCTP1App	ftsI or mrdA or mrcB or mrcA	b0084 or b0635 or b0149 or b3396	Murein Biosynthesis
308	DAGK160	449.027	0.0118425	-1.14738e-15	1	b4042	['dgkA']	Glycerophospholipid Metabolism		308	AMPMS2	thiC	b3994	Cofactor and Prosthetic Group Biosynthesis		308	UPP3S	hemD	b3804	Cofactor and Prosthetic Group Biosynthesis
309	MMM	449.027	0.00592125	-6.3195e-15	1	b2917	['scpA']	Alternate Carbon Metabolism		309	SHCHD2	cysG	b3368	Cofactor and Prosthetic Group Biosynthesis		309	OCTDPS	ispB	b3187	Cofactor and Prosthetic Group Biosynthesis
310	LPLIPAL1G141pp	449.027	0.00169179	-6.84298e-15	1	b0494	['tesA']	Glycerophospholipid Metabolism		310	SHCHF	cysG	b3368	Cofactor and Prosthetic Group Biosynthesis		310	DUTPDP	dut or nudI	b3640 or b2251	Nucleotide Salvage Pathway
311	LPLIPAL2A120	449.027	0.00278647	-4.25759e-13	1	b3825	['pldB']	Glycerophospholipid Metabolism		311	UPP3MT	hemX or cysG	b3803 or b3368	Cofactor and Prosthetic Group Biosynthesis		311	P5CR	proC	b0386	Arginine and Proline Metabolism
312	MLTP3	449.027	0.0118425	-2.42398e-15	1	b3417	['malP']	Alternate Carbon Metabolism		312	DM_4crsol_c			Intracellular demand		312	GART	purT	b1849	Purine and Pyrimidine Biosynthesis
313	MLTP2	449.027	0.0118425	-2.42398e-15	1	b3417	['malP']	Alternate Carbon Metabolism		313	TYRL	thiG	b3991	Cofactor and Prosthetic Group Biosynthesis		313	GHMT2r	glyA	b2551	Glycine and Serine Metabolism
314	MDH3	449.027	0.01579	-7.66549e-14	1	b2210	['mqo']	Citric Acid Cycle		314	TMPPP	thiE	b3993	Cofactor and Prosthetic Group Biosynthesis		314	FADRx	fre	b3844	Cofactor and Prosthetic Group Biosynthesis
315	G6PDA	449.027	0.0118425	-6.1954e-15	1	b0678	['nagB']	Alternate Carbon Metabolism		315	THZPSN3	iscS and thiF and thiH and thiI and thiS	b2530 and b3992 and b3990 and b0423 and b4407	Cofactor and Prosthetic Group Biosynthesis		315	METS	metH or metE	b4019 or b3829	Methionine Metabolism
316	DASYN120	449.027	0.0118425	1.40358e-14	1	b0175	['cdsA']	Glycerophospholipid Metabolism		316	PDX5PS	pdxA and pdxJ	b0052 and b2564	Cofactor and Prosthetic Group Biosynthesis		316	HACD3	fadB or fadJ	b3846 or b2341	Membrane Lipid Metabolism
317	LPLIPAL1G160pp	449.027	0.00169179	-8.93184e-15	1	b0494	['tesA']	Glycerophospholipid Metabolism		317	OHPBAT	serC	b0907	Cofactor and Prosthetic Group Biosynthesis		317	OHPBAT	serC	b0907	Cofactor and Prosthetic Group Biosynthesis
318	HEX7	449.027	0.04737	-4.11954e-13	1	b0394	['mak']	Alternate Carbon Metabolism		318	E4PD	epd or gapA	b2927 or b1779	Cofactor and Prosthetic Group Biosynthesis		318	ACHBS	(ilvN and ilvB) or (ilvI and ilvH)	(b3670 and b3671) or (b0077 and b0078)	Valine, Leucine, and Isoleucine Metabolism
319	2AGPEAT160	449.027	0.0039475	-1.0618e-14	1	b2836	['aas']	Glycerophospholipid Metabolism		319	PERD	pdxB	b2320	Cofactor and Prosthetic Group Biosynthesis		319	GCALDD	aldA	b1415	Folate Metabolism
320	MMCD	449.027	0.00592125	-4.57769e-15	1	b2919	['scpB']	Alternate Carbon Metabolism		320	RBFK	ribF	b0025	Cofactor and Prosthetic Group Biosynthesis		320	DDPA	aroF or aroG or aroH	b2601 or b0754 or b1704	Tyrosine, Tryptophan, and Phenylalanine Metabolism
321	G3PT	449.027	0.0118425	2.69863e-14	1	b0822	['ybiV']	Alternate Carbon Metabolism		321	OPHBDC	ubiD and ubiX	b3843 and b2311	Cofactor and Prosthetic Group Biosynthesis		321	EX_ni2_e			Extracellular exchange
322	2AGPEAT120	449.027	0.0039475	-7.91329e-15	1	b2836	['aas']	Glycerophospholipid Metabolism		322	CHRPL	ubiC	b4039	Cofactor and Prosthetic Group Biosynthesis		322	DALAt2pp	cycA	b4208	Transport, Inner Membrane
323	G3PAT120	449.027	0.00278647	-1.27961e-14	1	b1094 and b4041	['acpP', 'plsB']	Glycerophospholipid Metabolism		323	HBZOPT	ubiA	b4040	Cofactor and Prosthetic Group Biosynthesis		323	GLU5K	proB	b0242	Arginine and Proline Metabolism
324	DASYN181	449.027	0.0118425	1.01123e-15	1	b0175	['cdsA']	Glycerophospholipid Metabolism		324	FMNAT	ribF	b0025	Cofactor and Prosthetic Group Biosynthesis		324	AGPAT161	plsC	b3018	Glycerophospholipid Metabolism
325	DAGK141	449.027	0.0118425	-1.18246e-14	1	b4042	['dgkA']	Glycerophospholipid Metabolism		325	MOBDabcpp	(modA and modB and modC) or (cysA and cysU and cysW and sbp) or (cysA and cysP and cysU and cysW)	(b0763 and b0764 and b0765) or (b2422 and b2424 and b2423 and b3917) or (b2422 and b2425 and b2424 and b2423)	Inorganic Ion Transport and Metabolism		325	EX_zn2_e			Extracellular exchange
326	GPDDA4pp	449.027	0.00169179	-1.86247e-14	1	b2239	['glpQ']	Glycerophospholipid Metabolism		326	EX_mobd_e			Extracellular exchange		326	ILETA	ilvE	b3770	Valine, Leucine, and Isoleucine Metabolism
327	DAGK140	449.027	0.0118425	-3.03889e-15	1	b4042	['dgkA']	Glycerophospholipid Metabolism		327	MOBDtex	phoE or ompF or ompN or ompC	b0241 or b0929 or b1377 or b2215	Transport, Outer Membrane Porin		327	IGPS	trpC	b1262	Tyrosine, Tryptophan, and Phenylalanine Metabolism
328	2AGPGAT181	449.027	0.0039475	3.54467e-14	1	b2836	['aas']	Glycerophospholipid Metabolism		328	MOCOS	moeA	b0827	Cofactor and Prosthetic Group Biosynthesis		328	VALTA	ilvE	b3770	Valine, Leucine, and Isoleucine Metabolism
329	2AGPGAT180	449.027	0.0039475	-3.56667e-16	1	b2836	['aas']	Glycerophospholipid Metabolism		329	BMOGDS1	mobA or (mobA and mobB)	b3857 or (b3857 and b3856)	Cofactor and Prosthetic Group Biosynthesis		329	CAt6pp	yrbG	b3196	Inorganic Ion Transport and Metabolism
330	PMANM	449.027	0.0118425	1.00619e-14	1	b2048	['cpsG']	Alternate Carbon Metabolism		330	BMOCOS	moeA	b0827	Cofactor and Prosthetic Group Biosynthesis		330	GLYCL	gcvH and gcvP and gcvT and lpd	b2904 and b2903 and b2905 and b0116	Folate Metabolism
331	2AGPEAT180	449.027	0.0039475	-7.81745e-15	1	b2836	['aas']	Glycerophospholipid Metabolism		331	BMOGDS2	mobA or (mobA and mobB)	b3857 or (b3857 and b3856)	Cofactor and Prosthetic Group Biosynthesis		331	MTHFC	folD	b0529	Folate Metabolism
332	G3PAT140	449.027	0.00278647	-2.79382e-14	1	b1094 and b4041	['acpP', 'plsB']	Glycerophospholipid Metabolism		332	UDCPDPS	ispU	b0174	Cofactor and Prosthetic Group Biosynthesis		332	RNTR3c2	(fldA and fpr and nrdD and nrdG) or (fldB and fpr and nrdD and nrdG) or (fldA and nrdD) or (fldB and nrdD)	(b0684 and b3924 and b4238 and b4237) or (b2895 and b3924 and b4238 and b4237) or (b0684 and b4238) or (b2895 and b4238)	Nucleotide Salvage Pathway
333	DAGK120	449.027	0.0118425	-4.7639e-14	1	b4042	['dgkA']	Glycerophospholipid Metabolism		333	EX_cobalt2_e			Extracellular exchange		333	U23GAAT	lpxD	b0179	Lipopolysaccharide Biosynthesis / Recycling
334	MLTP1	449.027	0.0118425	2.43341e-14	1	b3417	['malP']	Alternate Carbon Metabolism		334	COBALT2tex	phoE or ompF or ompN or ompC	b0241 or b0929 or b1377 or b2215	Transport, Outer Membrane Porin		334	ECOAH1	fadB or fadJ	b3846 or b2341	Membrane Lipid Metabolism
335	2AGPGAT120	449.027	0.0039475	-2.09287e-14	1	b2836	['aas']	Glycerophospholipid Metabolism		335	MEOHtrpp		s0001	Transport, Inner Membrane		335	PRAMPC	hisI	b2026	Histidine Metabolism
336	DAGK161	449.027	0.0118425	2.51505e-14	1	b4042	['dgkA']	Glycerophospholipid Metabolism		336	AMAOTr	bioA	b0774	Cofactor and Prosthetic Group Biosynthesis		336	I2FE2SR	iscS and iscU	b2530 and b2529	Cofactor and Prosthetic Group Biosynthesis
337	DASYN140	449.027	0.0118425	3.62351e-16	1	b0175	['cdsA']	Glycerophospholipid Metabolism		337	MEOHtex	ompN or ompF or ompC or phoE	b1377 or b0929 or b2215 or b0241	Transport, Outer Membrane Porin		337	DHDPRy	dapB	b0031	Threonine and Lysine Metabolism
338	G3PAT181	449.027	0.00278647	-6.41769e-14	1	b1094 and b4041	['acpP', 'plsB']	Glycerophospholipid Metabolism		338	EX_meoh_e			Extracellular exchange		338	NDPK4	adk or ndk	b0474 or b2518	Nucleotide Salvage Pathway
339	LPLIPAL1G161pp	449.027	0.00169179	-7.76527e-15	1	b0494	['tesA']	Glycerophospholipid Metabolism		339	EPMEACPR	fabI	b1288	Cofactor and Prosthetic Group Biosynthesis		339	PGCD	serA	b2913	Glycine and Serine Metabolism
340	MN6PP	449.027	0.0118425	-2.20617e-16	1	b0822	['ybiV']	Alternate Carbon Metabolism		340	EGMEACPR	fabI	b1288	Cofactor and Prosthetic Group Biosynthesis		340	AMPMS2	thiC	b3994	Cofactor and Prosthetic Group Biosynthesis
341	HEX1	449.027	0.04737	6.29726e-14	1	b2388	['glk']	Glycolysis/Gluconeogenesis		341	BTS5	bioB	b0775	Cofactor and Prosthetic Group Biosynthesis		341	PERD	pdxB	b2320	Cofactor and Prosthetic Group Biosynthesis
342	2AGPEAT140	449.027	0.0039475	-5.57067e-15	1	b2836	['aas']	Glycerophospholipid Metabolism		342	MALCOAMT	bioC	b0777	Cofactor and Prosthetic Group Biosynthesis		342	DPR	panE or ilvC	b0425 or b3774	Cofactor and Prosthetic Group Biosynthesis
343	MDH2	449.027	0.01579	-4.89547e-14	1	b2210	['mqo']	Citric Acid Cycle		343	OGMEACPR	fabG	b1093	Cofactor and Prosthetic Group Biosynthesis		343	CS	gltA	b0720	Citric Acid Cycle
344	DAGK181	449.027	0.0118425	-3.73415e-14	1	b4042	['dgkA']	Glycerophospholipid Metabolism		344	OGMEACPS	fabH	b1091	Cofactor and Prosthetic Group Biosynthesis		344	THDPS	dapD	b0166	Threonine and Lysine Metabolism
345	G6PP	449.027	0.0118425	-3.95615e-14	1	b0822	['ybiV']	Glycolysis/Gluconeogenesis		345	DBTS	bioD	b0778	Cofactor and Prosthetic Group Biosynthesis		345	DHFS	folC	b2315	Cofactor and Prosthetic Group Biosynthesis
346	DASYN180	449.027	0.0118425	3.37078e-15	1	b0175	['cdsA']	Glycerophospholipid Metabolism		346	PMEACPE	bioH	b3412	Cofactor and Prosthetic Group Biosynthesis		346	HSK	thrB	b0003	Threonine and Lysine Metabolism
347	G3PAT141	449.027	0.00278647	-1.30394e-13	1	b1094 and b4041	['acpP', 'plsB']	Glycerophospholipid Metabolism		347	OPMEACPD	fabZ	b0180	Cofactor and Prosthetic Group Biosynthesis		347	EX_o2_e			Extracellular exchange
348	MLTG4	449.027	0.0118425	-3.66242e-14	1	b0403	['malZ']	Alternate Carbon Metabolism		348	AOXSr2	bioF	b0776	Cofactor and Prosthetic Group Biosynthesis		348	EX_k_e			Extracellular exchange
349	ME1	449.027	0.0118425	-2.21378e-15	1	b1479	['maeA']	Anaplerotic Reactions		349	OPMEACPR	fabG	b1093	Cofactor and Prosthetic Group Biosynthesis		349	QULNS	nadA	b0750	Cofactor and Prosthetic Group Biosynthesis
350	MLTG5	449.027	0.0118425	-5.36238e-15	1	b0403	['malZ']	Alternate Carbon Metabolism		350	OPMEACPS	fabB	b2323	Cofactor and Prosthetic Group Biosynthesis		350	MTHFD	folD	b0529	Folate Metabolism
351	LPLIPAL1G181pp	449.027	0.00169179	2.38369e-15	1	b0494	['tesA']	Glycerophospholipid Metabolism		351	OGMEACPD	fabZ	b0180	Cofactor and Prosthetic Group Biosynthesis		351	SHCHD2	cysG	b3368	Cofactor and Prosthetic Group Biosynthesis
352	2AGPGAT141	449.027	0.0039475	-8.6956e-15	1	b2836	['aas']	Glycerophospholipid Metabolism		352	DM_amob_c			Intracellular demand		352	I2FE2SS2	cyaY and iscS and iscU	b3807 and b2530 and b2529	Cofactor and Prosthetic Group Biosynthesis
353	CYTDH	449.027	0.00296062	1.08446e-14	1	b2162 or b0651 or b0030	['rihB', 'rihA', 'rihC']	Alternate Carbon Metabolism								353	IPMD	leuB	b0073	Valine, Leucine, and Isoleucine Metabolism
354	MLTG3	449.027	0.0118425	-5.84017e-14	1	b0403	['malZ']	Alternate Carbon Metabolism								354	COBALT2tex	phoE or ompF or ompN or ompC	b0241 or b0929 or b1377 or b2215	Transport, Outer Membrane Porin
355	DASYN141	449.027	0.0118425	-2.5232e-14	1	b0175	['cdsA']	Glycerophospholipid Metabolism								355	MDH	mdh	b3236	Citric Acid Cycle
356	2AGPEAT141	449.027	0.0039475	-1.04069e-14	1	b2836	['aas']	Glycerophospholipid Metabolism								356	CHRPL	ubiC	b4039	Cofactor and Prosthetic Group Biosynthesis
357	FBP	449.027	0.0118425	-1.09929e-13	1	b3925 or b4232 or b2930	['glpX', 'fbp', 'yggF']	Glycolysis/Gluconeogenesis								357	DMATT	ispA	b0421	Cofactor and Prosthetic Group Biosynthesis
358	2AGPGAT161	449.027	0.0039475	-3.95309e-14	1	b2836	['aas']	Glycerophospholipid Metabolism								358	ICDHyr	icd	b1136	Citric Acid Cycle
359	PGMT	449.027	0.0118425	4.59968e-14	1	b2690 or b0688	['yqaB', 'pgm']	Alternate Carbon Metabolism								359	ADCL	pabC	b1096	Cofactor and Prosthetic Group Biosynthesis
360	LPLIPAL1G180pp	449.027	0.00169179	-1.24758e-14	1	b0494	['tesA']	Glycerophospholipid Metabolism								360	RHCCE	luxS	b2687	Methionine Metabolism
361	LPLIPAL2G120	449.027	0.00197375	-1.23152e-15	1	b3825	['pldB']	Glycerophospholipid Metabolism								361	DNTPPA	mutT or nudB	b0099 or b1865	Cofactor and Prosthetic Group Biosynthesis
362	AGPAT141	449.027	0.00278647	-7.74597e-13	1	b3018	['plsC']	Glycerophospholipid Metabolism								362	ENO	eno	b2779	Glycolysis/Gluconeogenesis
363	AGPAT120	449.027	0.00278647	-3.66119e-14	1	b3018	['plsC']	Glycerophospholipid Metabolism								363	ANS	trpD and trpE	b1263 and b1264	Tyrosine, Tryptophan, and Phenylalanine Metabolism
364	RBK	449.027	0.0118425	1.09283e-12	1	b3752	['rbsK']	Alternate Carbon Metabolism								364	PTAr	pta or eutD	b2297 or b2458	Pyruvate Metabolism
365	ADNUC	449.027	0.0118425	4.71721e-13	1	b0030	['rihC']	Alternate Carbon Metabolism								365	AACPS4	aas and acpP	b2836 and b1094	Cell Envelope Biosynthesis
366	GLYK	449.027	0.0118425	-5.41332e-13	1	b3926	['glpK']	Alternate Carbon Metabolism								366	MTHFR2	metF	b3941	Folate Metabolism
367	ACPPAT141	449.027	0.0118425	-1.39428e-13	1	b1094 and b1090	['acpP', 'plsX']	Glycerophospholipid Metabolism								367	TRPS3	trpA and trpB	b1260 and b1261	Tyrosine, Tryptophan, and Phenylalanine Metabolism
368	AGPAT140	449.027	0.00278647	-9.74266e-14	1	b3018	['plsC']	Glycerophospholipid Metabolism								368	SO4tex	phoE or ompF or ompN or ompC	b0241 or b0929 or b1377 or b2215	Transport, Outer Membrane Porin
369	ACPPAT140	449.027	0.0118425	-1.55037e-14	1	b1094 and b1090	['acpP', 'plsX']	Glycerophospholipid Metabolism								369	IG3PS	hisH and hisF	b2023 and b2025	Histidine Metabolism
370	ACPPAT180	449.027	0.0118425	-5.39588e-14	1	b1094 and b1090	['acpP', 'plsX']	Glycerophospholipid Metabolism								370	MPTSS	moeB	b0826	Cofactor and Prosthetic Group Biosynthesis
371	THRA	448.987	0.00411913	1.74556e-13	1	b2551 or b0870	['glyA', 'ltaE']	Threonine and Lysine Metabolism								371	PSD160	psd	b4160	Glycerophospholipid Metabolism
372	PFL	448.8	0.0250247	-1.31994e-15	1	(b0902 and b0903) or (b0902 and b3114) or (b3951 and b3952) or ((b0902 and b0903) and b2579)	['pflA', 'pflB', 'pflA', 'tdcE', 'pflD', 'pflC', 'pflA', 'pflB', 'grcA']	Pyruvate Metabolism								372	IPPS	leuA	b0074	Valine, Leucine, and Isoleucine Metabolism
373	DRPA	448.718	0.007895	-4.35874e-14	1	b4381	['deoC']	Alternate Carbon Metabolism								373	CA2tex	phoE or ompF or ompN or ompC	b0241 or b0929 or b1377 or b2215	Transport, Outer Membrane Porin
374	EDD	448.718	0.01579	-7.36479e-14	1	b1851	['edd']	Pentose Phosphate Pathway								374	GARFT	purN	b2500	Purine and Pyrimidine Biosynthesis
375	EDA	448.718	0.01579	-9.73125e-15	1	b1850	['eda']	Pentose Phosphate Pathway								375	BPNT	cysQ	b4214	Cysteine Metabolism
376	PPM2	448.718	0.007895	-3.99551e-14	1	b4383	['deoB']	Alternate Carbon Metabolism								376	CO2tpp		s0001	Transport, Inner Membrane
377	ME2	448.71	0.01579	6.53473e-14	1	b2463	['maeB']	Anaplerotic Reactions								377	PGI	pgi	b4025	Glycolysis/Gluconeogenesis
378	ALDD2y	448.71	0.01579	9.1735e-13	1	b3588	['aldB']	Alternate Carbon Metabolism								378	UGMDDS	murF	b0086	Cell Envelope Biosynthesis
379	IDOND	447.916	0.0468495	-1.6265e-12	1	b4267	['idnD']	Alternate Carbon Metabolism								379	DM_5drib_c			Intracellular demand
380	NADH18pp	445.228	1.33362	0.23027	1	b2276 and b2277 and b2278 and b2279 and b2280 and b2281 and b2282 and b2283 and b2284 and b2285 and b2286 and b2287 and b2288	['nuoN', 'nuoM', 'nuoL', 'nuoK', 'nuoJ', 'nuoI', 'nuoH', 'nuoG', 'nuoF', 'nuoE', 'nuoC', 'nuoB', 'nuoA']	Oxidative Phosphorylation								380	UAMAS	murC	b0091	Cell Envelope Biosynthesis
381	NADH17pp	445.228	1.33362	0.23027	1	b2276 and b2277 and b2278 and b2279 and b2280 and b2281 and b2282 and b2283 and b2284 and b2285 and b2286 and b2287 and b2288	['nuoN', 'nuoM', 'nuoL', 'nuoK', 'nuoJ', 'nuoI', 'nuoH', 'nuoG', 'nuoF', 'nuoE', 'nuoC', 'nuoB', 'nuoA']	Oxidative Phosphorylation								381	PPND	tyrA	b2600	Tyrosine, Tryptophan, and Phenylalanine Metabolism
382	NADH16pp	445.228	1.33362	0.23027	1	b2276 and b2277 and b2278 and b2279 and b2280 and b2281 and b2282 and b2283 and b2284 and b2285 and b2286 and b2287 and b2288	['nuoN', 'nuoM', 'nuoL', 'nuoK', 'nuoJ', 'nuoI', 'nuoH', 'nuoG', 'nuoF', 'nuoE', 'nuoC', 'nuoB', 'nuoA']	Oxidative Phosphorylation								382	EX_mg2_e			Extracellular exchange
383	FRD3	445.228	1.33366	0.23027	1	b4151 and b4152 and b4153 and b4154	['frdD', 'frdC', 'frdB', 'frdA']	Citric Acid Cycle								383	SUCDi	sdhC and sdhD and sdhA and sdhB	b0721 and b0722 and b0723 and b0724	Oxidative Phosphorylation
384	FRD2	445.218	1.34994	0.23027	1	b4151 and b4152 and b4153 and b4154	['frdD', 'frdC', 'frdB', 'frdA']	Citric Acid Cycle								384	THRS	thrC	b0004	Threonine and Lysine Metabolism
385	PGI	442.66	0.0107988	0.563668	0.993645	b4025	['pgi']	Glycolysis/Gluconeogenesis								385	ANPRT	trpD	b1263	Tyrosine, Tryptophan, and Phenylalanine Metabolism
																386	PRAGSr	purD	b4005	Purine and Pyrimidine Biosynthesis
																387	ACOAD1f	fadE	b0221	Membrane Lipid Metabolism
																388	EX_meoh_e			Extracellular exchange
																389	OMCDC		s0001	Valine, Leucine, and Isoleucine Metabolism
																390	GRTT	ispA	b0421	Cofactor and Prosthetic Group Biosynthesis
																391	PE161abcpp	msbA	b0914	Transport, Inner Membrane
																392	G3PD2	gpsA	b3608	Alternate Carbon Metabolism
																393	NI2tpp	corA	b3816	Inorganic Ion Transport and Metabolism
																394	HPPK2	folK	b0142	Cofactor and Prosthetic Group Biosynthesis
																395	MG2t3_2pp			Inorganic Ion Transport and Metabolism
																396	PMEACPE	bioH	b3412	Cofactor and Prosthetic Group Biosynthesis
																397	EX_mobd_e			Extracellular exchange
																398	3OAR140	fabG	b1093	Cell Envelope Biosynthesis
																399	K2L4Aabctex	lptA and lptB and lptC and lptF and lptG	b3200 and b3201 and b3199 and b4261 and b4262	Lipopolysaccharide Biosynthesis / Recycling
																400	OGMEACPR	fabG	b1093	Cofactor and Prosthetic Group Biosynthesis
																401	GF6PTA	glmS	b3729	Cell Envelope Biosynthesis
																402	SHSL1	metB	b3939	Methionine Metabolism
																403	PNTK	coaA	b3974	Cofactor and Prosthetic Group Biosynthesis
																404	EX_h2o_e			Extracellular exchange
																405	EX_mn2_e			Extracellular exchange
																406	EX_h_e			Extracellular exchange
																407	UAGAAT	acpP and lpxA	b1094 and b0181	Lipopolysaccharide Biosynthesis / Recycling
																408	I4FE4SR	iscU	b2529	Cofactor and Prosthetic Group Biosynthesis
																409	ECOAH5	fadB or fadJ	b3846 or b2341	Membrane Lipid Metabolism
																410	HSTPT	hisC	b2021	Histidine Metabolism
																411	OPMEACPS	fabB	b2323	Cofactor and Prosthetic Group Biosynthesis
																412	PIt2rpp	pitB or pitA	b2987 or b3493	Inorganic Ion Transport and Metabolism
																413	MOAT2	waaA	b3633	Lipopolysaccharide Biosynthesis / Recycling
																414	OPMEACPD	fabZ	b0180	Cofactor and Prosthetic Group Biosynthesis
																415	PPC	ppc	b3956	Anaplerotic Reactions
																416	MOBDtex	phoE or ompF or ompN or ompC	b0241 or b0929 or b1377 or b2215	Transport, Outer Membrane Porin
																417	ADSK	cysC	b2750	Cysteine Metabolism
																418	ASPK	thrA or metL or lysC	b0002 or b3940 or b4024	Threonine and Lysine Metabolism

## Sheet: Indigoidine
	FluxRETAP	score	fluxDiff	FinalFlux	growth %	bgene	geneName	subsystem		FVSEOF	geneName	bgene	subsystem				FSEOF	geneName	bgene	subsystem
1	OGMEACPD	1.17733e+11	1.08345e-05	1.08492e-05	6.94848e-16	PP_1602	['fabZ']	S_Cofactor_and_Prosthetic_Group_Biosynthesis__Biotin_Biosynthesis	381	COBALT2tpp		PP_2955 or PP_1843	S_Transport__Inner_Membrane			47	PQQH2S	pqqC	PP_0378	S_Cofactor_and_Prosthetic_Group_Biosynthesis___Pyrroloquinoline_quinone_biosynthesis
2	PC20M	9.56946e+10	1.08383e-05	1.08492e-05	6.07992e-16	PP_4827	['cobI']	S_Cofactor_and_Prosthetic_Group_Biosynthesis__Porphyrin_and_Chlorophyll_Metabolism	325	Zn2tex			S_Transport__Outer_Membrane			48	KDOCT2	kdsB	PP_1902	S_Cell_Envelope_Biosynthesis
3	PPCDC	9.56946e+10	2.79463e-05	2.79743e-05	2.93226e-12	PP_5285	['dfp']	S_Cofactor_and_Prosthetic_Group_Biosynthesis__Pantothenate_and_CoA_Biosynthesis	36	CU2tex			S_Heavy_Metal_Tolerance			49	MG2tex			S_Transport__Outer_Membrane
4	PC11M	9.56946e+10	1.08383e-05	1.08492e-05	3.47424e-16	PP_3410	['cobM']	S_Cofactor_and_Prosthetic_Group_Biosynthesis__Porphyrin_and_Chlorophyll_Metabolism	75	FALDtex			S_Transport__Outer_Membrane			50	UACGAMDH2	wbpM	PP_1805	S_Cell_Envelope_Biosynthesis__O_antigen_Biosynthesis
5	ADCL	9.56107e+10	4.33532e-05	4.33966e-05	1.38988e-15	PP_1917	['pabC']	S_Cofactor_and_Prosthetic_Group_Biosynthesis__Folate_Biosynthesis	76	FALDtpp			S_Transport__Inner_Membrane			51	NDPK7	ndk or adk	PP_0849 or PP_1506	S_Pyrimidine_Metabolism
6	PPNCL2	9.56107e+10	2.79463e-05	2.79743e-05	9.63456e-12	PP_5285	['dfp']	S_Cofactor_and_Prosthetic_Group_Biosynthesis__Pantothenate_and_CoA_Biosynthesis	61	EX_co2_e			Extracellular exchange			52	OMCDC		PP_s0001	S_Valine__Leucine__and_Isoleucine_Metabolism
7	DMATT	9.56107e+10	2.43497e-05	2.43741e-05	6.94848e-16	PP_0528	['ispA']	S_Cofactor_and_Prosthetic_Group_Biosynthesis__Terpenoid_backbone_biosynthesis	379	CO2tpp		PP_s0001	S_Transport__Inner_Membrane			53	MCTP1Bpp	mrcA or mrcB	PP_5084 or PP_4683	S_Cell_Envelope_Biosynthesis__Peptidoglycan_Biosynthesis
8	APRAUR	9.56107e+10	3.25149e-05	3.25475e-05	6.07992e-16	PP_0514	['ribD']	S_Cofactor_and_Prosthetic_Group_Biosynthesis__Riboflavin_Metabolism	378	CO2tex		PP_s0001	S_Transport__Outer_Membrane			54	GLUTRR	hemA	PP_0732	S_Cofactor_and_Prosthetic_Group_Biosynthesis__Porphyrin_and_Chlorophyll_Metabolism
9	R05219	9.56107e+10	1.08383e-05	1.08492e-05	7.93886e-16	PP_3763	['']	S_Cofactor_and_Prosthetic_Group_Biosynthesis__Porphyrin_and_Chlorophyll_Metabolism	37	CU2tpp			S_Transport__Inner_Membrane			55	CYTBO3_4pp	cyoA and cyoB and cyoC and cyoD	PP_0812 and PP_0813 and PP_0814 and PP_0815	S_Oxidative_Phosphorylation
10	LIPOS	9.56107e+10	1.08383e-05	1.08492e-05	6.07992e-16	PP_4800	['lipA']	S_Cofactor_and_Prosthetic_Group_Biosynthesis	285	SUCOAS	sucC and sucD	PP_4186 and PP_4185	S_TCA_Cycle			56	FRDO5r	(fdxA and fpr-I) or (fdxA and fpr-II)	(PP_1625 and PP_1638) or (PP_1625 and PP_4646)	S_Iron_uptake_and_metabolism
11	UDCPDPS	9.56107e+10	2.67313e-06	2.6758e-06	3.47424e-16	PP_1595	['uppS']	S_Cofactor_and_Prosthetic_Group_Biosynthesis__Terpenoid_backbone_biosynthesis	284	SUCDi	sdhB and sdhA and sdhD and sdhC	PP_4190 and PP_4191 and PP_4192 and PP_4193	S_TCA_Cycle			57	IPMD	leuB	PP_1988	S_Valine__Leucine__and_Isoleucine_Metabolism
12	I2FE2ST	9.56107e+10	1.08383e-05	1.08492e-05	3.03996e-16	PP_0844 and PP_0843	['iscA', 'iscU']	S_Cofactor_and_Prosthetic_Group_Biosynthesis__FeS_clusters_metabolism	223	PGI	pgi-I or pgi-II	PP_1808 or PP_4701	S_Glycolysis			58	DHMPTR	folM	PP_4632	S_Cofactor_and_Prosthetic_Group_Biosynthesis__Folate_Biosynthesis
13	COBALT2tex	9.56107e+10	0.000147751	0.000147899	3.47424e-16		[]	S_Transport__Outer_Membrane	176	MTHFC	folD-II or folD-I	PP_2265 or PP_1945	S_Cofactor_and_Prosthetic_Group_Biosynthesis__One_Carbon_pool_by_folate			59	DHMPTRx	nfnB	PP_2432	Unassigned
14	CLt3_2pp	9.56107e+10	0.000102697	0.000102799	6.07992e-16	PP_3959	['']	S_Transport__Inner_Membrane	177	MTHFD	folD-I or folD-II	PP_1945 or PP_2265	S_Cofactor_and_Prosthetic_Group_Biosynthesis__One_Carbon_pool_by_folate			60	MG2tpp	mgtE or	PP_4471 or PP_1843	S_Transport__Inner_Membrane
15	FMNAT	9.56107e+10	1.08383e-05	1.08492e-05	3.03996e-16	PP_0602	['ribF']	S_Cofactor_and_Prosthetic_Group_Biosynthesis__Riboflavin_Metabolism	332	ACCOAC	accA and accB and accC and accD	PP_1607 and PP_0559 and PP_0558 and PP_1996	S_Fatty_Acid__Biosynthesis			61	OMPDC	pyrF	PP_1815	S_Pyrimidine_Metabolism
16	RBFSb	9.56107e+10	3.25149e-05	3.25475e-05	3.4747e-16	PP_0517	['ribH']	S_Cofactor_and_Prosthetic_Group_Biosynthesis__Riboflavin_Metabolism	153	MCOATA	acpP and fabD	PP_1915 and PP_1913	S_Fatty_Acid__Biosynthesis			62	CYSTS		PP_0658	S_Cysteine_Metabolism
17	DHFS	9.56107e+10	4.33532e-05	4.33966e-05	2.83324e-13	PP_1997	['folC']	S_Cofactor_and_Prosthetic_Group_Biosynthesis__Folate_Biosynthesis	283	SUCD4	(etfA and etfB) and	(PP_4201 and PP_4202) and PP_4203	S_Fatty_Acid_Metabolism			63	ACGK	argB	PP_5289	S_Urea_cycleamino_group_metabolism
18	MALCOAMT	9.56107e+10	1.08383e-05	1.08492e-05	3.47424e-16	PP_0365	['bioC']	S_Cofactor_and_Prosthetic_Group_Biosynthesis__Biotin_Biosynthesis	272	RPE	rpe	PP_0415	S_Pentose_Phosphate_Pathway			64	MOBDabc	modC	PP_3830	S_Transport__ABC_system
19	PSD140	9.56107e+10	1.21992e-05	1.22114e-05	3.03996e-16	PP_4908	['psd']	S_Glycerophospholipid_Metabolism	230	PHETA1	tyrB or amaC	PP_1972 or PP_3590	S_Phenylalanine_Tyrosine_Tryptophan_Biosynthesis			65	PSD160	psd	PP_4908	S_Glycerophospholipid_Metabolism
20	PANTS	9.56107e+10	2.79463e-05	2.79743e-05	6.56547e-12	PP_4700	['panC']	S_Cofactor_and_Prosthetic_Group_Biosynthesis__Pantothenate_and_CoA_Biosynthesis	71	EX_pi_e			Extracellular exchange			66	THZPSN	(iscS-I or iscS-II) and thiG and thiI and	(PP_0842 or PP_2435) and PP_5104 and PP_5045 and PP_5105	S_Cofactor_and_Prosthetic_Group_Biosynthesis__Thiamine_Metabolism
21	CO2tpp	9.52712e+09	0.706698	-1.37448	0.352881	PP_s0001	['']	S_Transport__Inner_Membrane	142	LDH_D	ldhA	PP_1649	S_Pyruvate_Metabolism			67	I2FE2SR	(iscS-I or iscS-II) and iscU	(PP_0842 or PP_2435) and PP_0843	S_Cofactor_and_Prosthetic_Group_Biosynthesis__FeS_clusters_metabolism
22	CO2tex	9.52712e+09	0.706698	-1.37448	0.352881	PP_s0001	['']	S_Transport__Outer_Membrane	25	ARUH	aruH	PP_3721	S_Arginine_and_Proline_Metabolism			68	DM_doxopa_c			Intracellular demand
23	S7PI	1.51859e+06	0.000875106	0.000846137	1.3407e-30	PP_1323	['diaA']	S_Cell_Envelope_Biosynthesis__Biosynthesis_of_L_glycero_D_manno_heptose__Hep_	182	NDPK2	ndk or adk	PP_0849 or PP_1506	S_Pyrimidine_Metabolism			69	PRAIi_copy1	trpF	PP_1995	S_Phenylalanine_Tyrosine_Tryptophan_Biosynthesis
24	UACGAMDH2	1.51859e+06	0.000437553	0.000423069	5.29696e-45	PP_1805	['wbpM']	S_Cell_Envelope_Biosynthesis__O_antigen_Biosynthesis	316	UMPK	cmk or pyrH	PP_1771 or PP_1593	S_Pyrimidine_Metabolism			70	I2FE2SS2fdx	fdx and iscA and (iscS-I or iscS-II) and iscU	PP_0847 and PP_0844 and (PP_0842 or PP_2435) and PP_0843	S_Cofactor_and_Prosthetic_Group_Biosynthesis__FeS_clusters_metabolism
25	LPADSS2_1	1.51859e+06	0.000437553	0.000423069	8.73689e-31	PP_1604	['lpxB']	S_Cell_Envelope_Biosynthesis__Lipid_A_Biosynthesis	23	ARGSL	argH	PP_0184	S_Arginine_and_Proline_Metabolism			71	URIDK2r	pyrH	PP_1593	S_Pyrimidine_Metabolism
26	TDSK2	1.51859e+06	0.000437553	0.000423069	1.72034e-16	PP_1900	['lpxK']	S_Cell_Envelope_Biosynthesis__Lipid_A_Biosynthesis	24	ARGSS	argG	PP_1088	S_Arginine_and_Proline_Metabolism			72	CPPPGO	hemF	PP_0073	S_Cofactor_and_Prosthetic_Group_Biosynthesis__Porphyrin_and_Chlorophyll_Metabolism
27	UAGAAT2_1	1.51859e+06	0.000875106	0.000846137	9.91899e-30	PP_1915 and PP_1603	['acpP', 'lpxA']	S_Cell_Envelope_Biosynthesis__Lipid_A_Biosynthesis	9	3HAD100	fabZ or fabA	PP_1602 or PP_4174	S_Fatty_Acid__Biosynthesis			73	AROH	pheA	PP_1769	S_Phenylalanine_Tyrosine_Tryptophan_Biosynthesis
28	PLPSabctex	1.51859e+06	0.000437553	0.000423069	4.16579e-31	PP_0954 and PP_0953 and PP_0955 and PP_0982 and PP_0983	['', 'lptB', '', '', '']	S_Cell_Envelope_Biosynthesis__O_antigen_Biosynthesis	93	GK1	gmk	PP_5296	S_Purine_Metabolism			74	ADNK1	adk	PP_1506	S_Purine_Metabolism
29	KDOCT2	1.51859e+06	0.000875106	0.000846137	5.93823e-15	PP_1902	['kdsB']	S_Cell_Envelope_Biosynthesis	222	PGCD	serA	PP_5155	S_Glycine__Serine_and_threonine_metabolism			75	SHK3Dr	or aroE or or	PP_3002 or PP_0074 or PP_2406 or PP_3768	S_Phenylalanine_Tyrosine_Tryptophan_Biosynthesis
30	HEPK1_kt	1.51859e+06	0.000437553	0.000423069	5.78467e-29	PP_0344	['waaP']	S_Cell_Envelope_Biosynthesis__LPS_Biosynthesis	254	PSERT	serC	PP_1768	S_Glycine__Serine_and_threonine_metabolism			76	ACHBS	ilvH and ilvI	PP_4679 and PP_4680	S_Valine__Leucine__and_Isoleucine_Metabolism
31	UQUIVOT	1.51859e+06	0.000437553	0.000423069	2.45892e-29	PP_1804	['wbpL']	S_Cell_Envelope_Biosynthesis__O_antigen_Biosynthesis	255	PSP_L	serB	PP_4909	S_Glycine__Serine_and_threonine_metabolism			77	G3PAT161	plsB	PP_1520	S_Glycerophospholipid_Metabolism
32	PRAIS	379423	0.0210787	0.0201865	6.50551e-14	PP_1665	['purM']	S_Purine_Metabolism	186	NDPK7	ndk or adk	PP_0849 or PP_1506	S_Pyrimidine_Metabolism			78	DDPA	aroF-II or aroF-I or aroH	PP_3080 or PP_2324 or PP_1866	S_Phenylalanine_Tyrosine_Tryptophan_Biosynthesis
33	AIRC2	378289	0.0210679	0.0201756	2.67516e-14	PP_5335	['purK']	S_Purine_Metabolism	401	DTMPK			S_Pyrimidine_Metabolism			79	AIRC2	purK	PP_5335	S_Purine_Metabolism
34	Htex	182319	1.02092	0.0771236	0.959273		[]	S_Transport__Outer_Membrane	184	NDPK4	ndk or adk	PP_0849 or PP_1506	S_Pyrimidine_Metabolism			80	FE2tex			S_Iron_uptake_and_metabolism
35	GF6PTA	48895.8	0.00410652	0.00385004	8.77509e-31	PP_5409	['glmS']	S_Cell_Envelope_Biosynthesis__Peptidoglycan_Biosynthesis	187	NDPK8	ndk or adk	PP_0849 or PP_1506	S_Purine_Metabolism			81	LPSGTR1_kt	waaG	PP_0343	S_Cell_Envelope_Biosynthesis__LPS_Biosynthesis
36	IGPS	35410.9	0.00404514	0.00377492	6.07992e-16	PP_0422	['trpC']	S_Phenylalanine_Tyrosine_Tryptophan_Biosynthesis	295	TMPK	thiL	PP_0519	S_Cofactor_and_Prosthetic_Group_Biosynthesis__Thiamine_Metabolism			82	PSSA161	or pssA	PP_4677 or PP_3664	S_Glycerophospholipid_Metabolism
37	DHQS	18319.2	0.0214012	0.0197469	2.77939e-15	PP_5078	['aroB']	S_Phenylalanine_Tyrosine_Tryptophan_Biosynthesis	185	NDPK6	ndk or adk	PP_0849 or PP_1506	S_Pyrimidine_Metabolism			83	EAR80y			S_Fatty_Acid__Biosynthesis
38	QULNS	10560.6	0.000121467	0.00011073	2.40461e-13	PP_1231	['nadA']	S_Cofactor_and_Prosthetic_Group_Biosynthesis__Nicotinamide_Biosynthesis	321	URIDK2r	pyrH	PP_1593	S_Pyrimidine_Metabolism			84	CHORS	aroC	PP_1830	S_Phenylalanine_Tyrosine_Tryptophan_Biosynthesis
39	UDCPDP	9359.6	0.00141993	0.00129042	4.97663e-16	PP_2862	['uppP']	S_Cell_Envelope_Biosynthesis__Peptidoglycan_Biosynthesis	273	RPI	rpiA	PP_5150	S_Pentose_Phosphate_Pathway			85	EX_ni2_e			Extracellular exchange
40	UGMDDS	9359.6	0.00141993	0.00129042	1.3897e-15	PP_1333	['murF']	S_Cell_Envelope_Biosynthesis__Peptidoglycan_Biosynthesis	90	GARFT	purN	PP_1664	S_Purine_Metabolism			86	2PQQS			S_Cofactor_and_Prosthetic_Group_Biosynthesis___Pyrroloquinoline_quinone_biosynthesis
41	IPMD	4555.31	0.0344557	0.0305902	6.07992e-16	PP_1988	['leuB']	S_Valine__Leucine__and_Isoleucine_Metabolism	324	ZNabcpp	( and znuB and znuC) or ( and and )	(PP_0120 and PP_0117 and PP_0118) or (PP_3801 and PP_3802 and PP_3803)	S_Transport__ABC_system			87	PYNP2r			S_Pyrimidine_Metabolism
42	SULR	1018.73	0.0114775	0.00887744	6.07992e-16	PP_2371 and PP_0860	['cysI', '']	S_Sulfur_Metabolism	163	MNabc_1	and and	PP_3801 and PP_3802 and PP_3803	S_Transport__ABC_system			88	UDCPDPS	uppS	PP_1595	S_Cofactor_and_Prosthetic_Group_Biosynthesis__Terpenoid_backbone_biosynthesis
43	HISTP	965.272	0.00805149	0.00614408	6.07992e-16	PP_0059	['gmhB']	S_Histidine_Metabolism	330	ACALDtpp			S_Transport__Inner_Membrane			89	TRDR	(trxA and (trxB and trxB)) or trx or (trxB and trxC)	(PP_5215 and (PP_0786 and PP_0786)) or PP_0510 or (PP_0786 and PP_5069)	S_Pyrimidine_Metabolism
44	CBMKr	939.003	0.0319596	0.0337922	0.99378	PP_0999	['arcC']	S_Glutamate_Metabolism	40	CYTK1	cmk	PP_1771	S_Pyrimidine_Metabolism			90	FE3abcpp	( and and ) or (fbpA and and )	(PP_4881 and PP_4882 and PP_1078) or (PP_5196 and PP_5195 and PP_1078)	S_Iron_uptake_and_metabolism
45	ADSS	862.313	0.0204599	0.0150692	4.75971e-14	PP_4889	['purA']	S_Purine_Metabolism	183	NDPK3	ndk or adk	PP_0849 or PP_1506	S_Pyrimidine_Metabolism			91	UDCPDP	uppP	PP_2862	S_Cell_Envelope_Biosynthesis__Peptidoglycan_Biosynthesis
46	MTHFR2	766.617	0.00878754	0.00618212	6.94848e-16	PP_4977	['metF']	S_Cofactor_and_Prosthetic_Group_Biosynthesis__One_Carbon_pool_by_folate	292	TKT1	tktA	PP_4965	S_Pentose_Phosphate_Pathway			92	SUCD4	(etfA and etfB) and	(PP_4201 and PP_4202) and PP_4203	S_Fatty_Acid_Metabolism
47	EAR60y	739.484	0.0199561	0.0138132	1.09884e-30		[]	S_Fatty_Acid__Biosynthesis	287	TALA	tal	PP_2168	S_Pentose_Phosphate_Pathway			93	EX_so4_e			Extracellular exchange
48	3OAR100	739.108	0.0199452	0.0138024	6.94293e-31	PP_1914	['fabG']	S_Fatty_Acid__Biosynthesis	420	3HAD80	fabZ or fabA	PP_1602 or PP_4174	S_Fatty_Acid__Biosynthesis			94	PC20M	cobI	PP_4827	S_Cofactor_and_Prosthetic_Group_Biosynthesis__Porphyrin_and_Chlorophyll_Metabolism
49	ACOTA	646.18	0.0296355	-0.018875	1.21598e-15	PP_4481	['astC']	S_Urea_cycleamino_group_metabolism	419	3HAD60	fabA or fabZ	PP_4174 or PP_1602	S_Fatty_Acid__Biosynthesis			95	ASPK	lysC	PP_4473	S_Lysine_Metabolism
50	3OAS181	631.228	0.00472566	0.00295039	9.72787e-15	PP_4175	['fabB']	S_Fatty_Acid__Biosynthesis	435	3OAS80	fabF or fabB or	PP_1916 or PP_4175 or PP_3303	S_Fatty_Acid__Biosynthesis			96	PSD180	psd	PP_4908	S_Glycerophospholipid_Metabolism
51	3OAR181	631.228	0.00472566	0.00295039	1.33758e-14	PP_1914	['fabG']	S_Fatty_Acid__Biosynthesis	428	3OAR80	fabG	PP_1914	S_Fatty_Acid__Biosynthesis			97	PGPP160	pgpA	PP_0520	S_Glycerophospholipid_Metabolism
52	EAR181y	631.228	0.00472566	0.00295039	3.04036e-16		[]	S_Fatty_Acid__Biosynthesis	413	EAR60y			S_Fatty_Acid__Biosynthesis			98	OPHHX	ubiB	PP_5013	S_Cofactor_and_Prosthetic_Group_Biosynthesis__Ubiquinone_biosynthesis
53	ARGSL	621.757	0.0279985	0.0172346	3.03996e-16	PP_0184	['argH']	S_Arginine_and_Proline_Metabolism	414	EAR80y			S_Fatty_Acid__Biosynthesis			99	EAR121x		PP_4635	S_Fatty_Acid__Biosynthesis
54	RHACOAR142	570.734	2.84217e-14	83.3333	1	PP_1914	['fabG']	S_PHAs_Metabolism	421	3OAR100	fabG	PP_1914	S_Fatty_Acid__Biosynthesis			100	RPE	rpe	PP_0415	S_Pentose_Phosphate_Pathway
55	RHACOAR90	570.734	2.27374e-13	83.3333	1	PP_1914	['fabG']	S_PHAs_Metabolism	429	3OAS100	fabF or fabB or	PP_1916 or PP_4175 or PP_3303	S_Fatty_Acid__Biosynthesis			101	RECOAH21		PP_4817	S_PHAs_Metabolism
56	RHACOARP40	570.734	1.98952e-13	83.3333	1	PP_1914	['fabG']	S_PHAs_Metabolism	13	ACOATA	acpP and fabB	PP_1915 and PP_4175	S_Fatty_Acid__Biosynthesis			102	PC6YM	cobL	PP_4830	S_Cofactor_and_Prosthetic_Group_Biosynthesis__Porphyrin_and_Chlorophyll_Metabolism
57	RHACOAR141d5	570.734	4.26326e-14	83.3333	1	PP_1914	['fabG']	S_PHAs_Metabolism	407	EAR141y			S_Fatty_Acid__Biosynthesis			103	PPCDC	dfp	PP_5285	S_Cofactor_and_Prosthetic_Group_Biosynthesis__Pantothenate_and_CoA_Biosynthesis
58	RHACOARP100	570.734	9.9476e-14	83.3333	1	PP_1914	['fabG']	S_PHAs_Metabolism	12	3HAD141	fabA or fabZ	PP_4174 or PP_1602	S_Fatty_Acid__Biosynthesis			104	NTD2	surE	PP_1620	S_Pyrimidine_Metabolism
59	RHAP70tex	570.734	3.15544e-30	1.52069e-14	1		[]	S_Transport__Outer_Membrane	352	AGPR	or argC	PP_3633 or PP_0432	S_Urea_cycleamino_group_metabolism			105	DASYN161	cdsA	PP_1596	S_Glycerophospholipid_Metabolism
60	HPYRI	570.734	1.9611e-12	1.9611e-12	1	PP_4298	['hyi']	S_Glyoxylate_and_dicarboxylate_metabolism	333	ACGK	argB	PP_5289	S_Urea_cycleamino_group_metabolism			106	EX_ca2_e			Extracellular exchange
61	RHACOARP60	570.734	1.56319e-13	83.3333	1	PP_1914	['fabG']	S_PHAs_Metabolism	334	ACGS	argA	PP_5185	S_Urea_cycleamino_group_metabolism			107	NADS1	nadE	PP_4869	S_Cofactor_and_Prosthetic_Group_Biosynthesis__Nicotinamide_Biosynthesis
62	RHACOARP50	570.734	3.12639e-13	83.3333	1	PP_1914	['fabG']	S_PHAs_Metabolism	406	EAR140y			S_Fatty_Acid__Biosynthesis			108	R05219		PP_3763	S_Cofactor_and_Prosthetic_Group_Biosynthesis__Porphyrin_and_Chlorophyll_Metabolism
63	RECOAH26	570.734	1.42109e-14	83.3333	1	PP_4817	['']	S_PHAs_Metabolism	11	3HAD140	fabZ or fabA	PP_1602 or PP_4174	S_Fatty_Acid__Biosynthesis			109	AICART	purH	PP_4822	S_Purine_Metabolism
64	RHAP50tex	570.734	1.52069e-14	1.52069e-14	1		[]	S_Transport__Outer_Membrane	405	EAR120y			S_Fatty_Acid__Biosynthesis			110	TMDS	thyA	PP_5141	S_Pyrimidine_Metabolism
65	RECOAH23	570.734	8.52651e-14	83.3333	1	PP_4817	['']	S_PHAs_Metabolism	10	3HAD120	fabA or fabZ	PP_4174 or PP_1602	S_Fatty_Acid__Biosynthesis			111	ORPT	pyrE	PP_5291	S_Pyrimidine_Metabolism
66	FRDO7r	570.734	3.24824e-05	-3.25475e-05	1	PP_0847 and PP_4646	['fdx', 'fpr-II']	S_Iron_uptake_and_metabolism	88	G3PD2	gpsA	PP_4169	S_Glycerophospholipid_Metabolism			112	KARA2	ilvC	PP_4678	S_Valine__Leucine__and_Isoleucine_Metabolism
67	FRDO4r	570.734	3.24824e-05	-3.25475e-05	1	PP_0847 and PP_4646	['fdx', 'fpr-II']	S_Iron_uptake_and_metabolism	346	ADSS	purA	PP_4889	S_Purine_Metabolism			113	AGMHE		PP_0501	S_Cell_Envelope_Biosynthesis__Biosynthesis_of_L_glycero_D_manno_heptose__Hep_
68	ILEDHr_1	570.725	0.00593692	-0.00594882	1	PP_4617	['ldh']	S_Valine__Leucine__and_Isoleucine_Metabolism	344	ADSL1r	purB	PP_4016	S_Purine_Metabolism			114	ADCS	pabB	PP_2329	S_Cofactor_and_Prosthetic_Group_Biosynthesis__Folate_Biosynthesis
69	ILETA	570.725	0.00593692	-0.00594882	1	PP_3511	['ilvE']	S_Valine__Leucine__and_Isoleucine_Metabolism	136	KARA1	ilvC	PP_4678	S_Valine__Leucine__and_Isoleucine_Metabolism			115	GLYCTO1	glcD and glcE and glcF	PP_3745 and PP_3746 and PP_3747	S_Glyoxylate_and_dicarboxylate_metabolism
70	VALDHr	570.72	0.00944451	-0.00946344	1	PP_4617	['ldh']	S_Valine__Leucine__and_Isoleucine_Metabolism	336	ACLS	(ilvH and ilvI) or or	(PP_4679 and PP_4680) or PP_1157 or PP_3365	S_Cofactor_and_Prosthetic_Group_Biosynthesis__Pantothenate_and_CoA_Biosynthesis			116	IPDPS	ispH	PP_0606	S_Cofactor_and_Prosthetic_Group_Biosynthesis__Terpenoid_backbone_biosynthesis
71	VALTA	570.72	0.00944451	-0.00946344	1	PP_3511	['ilvE']	S_Valine__Leucine__and_Isoleucine_Metabolism	89	GALUi	galU	PP_3821	S_Starch_and_Sucrose_Metabolism			117	PC6AR	cobK	PP_4832	S_Cofactor_and_Prosthetic_Group_Biosynthesis__Porphyrin_and_Chlorophyll_Metabolism
72	DLYSPYRAT	570.716	0.0128835	0.0152243	1	PP_3590	['amaC']	S_Lysine_Metabolism	224	PGMT	cpsG or algC or pgm	PP_1777 or PP_5288 or PP_3578	S_Starch_and_Sucrose_Metabolism			118	PG161abcpp	msbA	PP_4935	S_Transport__ABC_system
73	GLUR	570.715	0.0128822	-0.0165147	1	PP_0736	['murI']	S_Glutamate_Metabolism	293	TKT2	tktA	PP_4965	S_Pentose_Phosphate_Pathway			119	4HBADH			S_Cofactor_and_Prosthetic_Group_Biosynthesis__Thiamine_Metabolism
74	DLYSOXGAT	570.715	0.0115944	-0.0152243	1	PP_3590	['amaC']	S_Lysine_Metabolism	26	ASNS1	asnB	PP_1750	S_Alanine_and_Aspartate_Metabolism			120	UPP3MT	cobA or cysG or	PP_2090 or PP_3999 or PP_0188	S_Cofactor_and_Prosthetic_Group_Biosynthesis__Porphyrin_and_Chlorophyll_Metabolism
75	LLEUDr	570.711	0.0152645	-0.0152951	1	PP_4617	['ldh']	S_Valine__Leucine__and_Isoleucine_Metabolism	159	METAT	metK	PP_4967	S_Methionine_Metabolism			121	MOHMT	panB	PP_4699	S_Cofactor_and_Prosthetic_Group_Biosynthesis__Pantothenate_and_CoA_Biosynthesis
76	LEUTA	570.711	0.0152645	-0.0152951	1	PP_3511	['ilvE']	S_Valine__Leucine__and_Isoleucine_Metabolism	353	AHCi	ahcY	PP_4976	S_Methionine_Metabolism			122	3OAR120	fabG	PP_1914	S_Fatty_Acid__Biosynthesis
77	PPK50_B	570.707	0.000500305	3.54637	1	PP_5217	['ppk']	S_Inorganic_polyphosphates_metabolism	189	NNATr	nadD	PP_4810	S_Cofactor_and_Prosthetic_Group_Biosynthesis__Nicotinamide_Biosynthesis			123	ALAR	dadX or alr	PP_5269 or PP_3722	S_Alanine_and_Aspartate_Metabolism
78	PPK50r	570.707	0.000500305	3.54637	1	PP_5217	['ppk']	S_Inorganic_polyphosphates_metabolism	180	NADS1	nadE	PP_4869	S_Cofactor_and_Prosthetic_Group_Biosynthesis__Nicotinamide_Biosynthesis			124	MTHFR2	metF	PP_4977	S_Cofactor_and_Prosthetic_Group_Biosynthesis__One_Carbon_pool_by_folate
79	HCO3E	570.655	0.0538951	0.0571392	1	PP_0100	['cynT']	Unassigned	241	PPK2	ppk	PP_5217	S_Inorganic_polyphosphates_metabolism			125	DHORD2	pyrD	PP_2095	S_Pyrimidine_Metabolism
80	H2CO3D	570.655	0.0538951	0.0571392	1	PP_0100	['cynT']	Unassigned	200	OMCDC		PP_s0001	S_Valine__Leucine__and_Isoleucine_Metabolism			126	EX_mn2_e			Extracellular exchange
81	H2CO3D2	570.655	0.0538951	-0.0571392	1	PP_s0001	['']	Unassigned	133	IPPMIa	leuC and leuD	PP_1985 and PP_1986	S_Valine__Leucine__and_Isoleucine_Metabolism			127	QULNS	nadA	PP_1231	S_Cofactor_and_Prosthetic_Group_Biosynthesis__Nicotinamide_Biosynthesis
82	MDH	570.302	0.142875	83.4522	0.990354	PP_0654	['mdh']	S_TCA_Cycle	134	IPPMIb	leuC and leuD	PP_1985 and PP_1986	S_Valine__Leucine__and_Isoleucine_Metabolism			128	CLPNS181pp	clsA or clsB	PP_5364 or PP_3264	S_Glycerophospholipid_Metabolism
83	GLCP3	569.403	0.113875	20.6778	1	PP_5041	['glgP']	S_Starch_and_Sucrose_Metabolism	135	IPPS	leuA	PP_1025	S_Valine__Leucine__and_Isoleucine_Metabolism			129	NADK	ppnK	PP_2012	S_Cofactor_and_Prosthetic_Group_Biosynthesis__Nicotinamide_Biosynthesis
84	GLCS3_1	569.403	0.113875	20.6778	1	PP_4050	['glgA']	S_Starch_and_Sucrose_Metabolism	132	IPMD	leuB	PP_1988	S_Valine__Leucine__and_Isoleucine_Metabolism			130	3HAD181	fabZ or fabA	PP_1602 or PP_4174	S_Fatty_Acid__Biosynthesis
85	GLCP4	569.403	0.113875	20.6778	1	PP_5041	['glgP']	S_Starch_and_Sucrose_Metabolism	15	ACOTA	astC	PP_4481	S_Urea_cycleamino_group_metabolism			131	ARGSL	argH	PP_0184	S_Arginine_and_Proline_Metabolism
86	GLGC	569.403	0.455499	82.7114	1		[]	S_Starch_and_Sucrose_Metabolism	14	ACODA	argE or argJ	PP_5186 or PP_1346	S_Urea_cycleamino_group_metabolism			132	HEPT1_kt	waaC	PP_0342	S_Cell_Envelope_Biosynthesis__Lipid_A_Biosynthesis
87	PPCSCT	569.403	0.455499	82.7114	1	PP_0154	['scpC']	S_Alternate_Carbon	5	3HAACOAT121		PP_1408	S_PHAs_Metabolism			133	UAGPT3	murG	PP_1337	S_Cell_Envelope_Biosynthesis__Peptidoglycan_Biosynthesis
88	ACS2	569.403	0.455499	82.7114	1	PP_2351	['prpE']	S_Alternate_Carbon__Propanoate_Metabolism	3	3HAACOAT100		PP_1408	S_PHAs_Metabolism			134	OGMEACPD	fabZ	PP_1602	S_Cofactor_and_Prosthetic_Group_Biosynthesis__Biotin_Biosynthesis
89	SUCOAS	569.341	0.599851	-82.7935	0.997582	PP_4186 and PP_4185	['sucC', 'sucD']	S_TCA_Cycle	82	FE3abcpp	( and and ) or (fbpA and and )	(PP_4881 and PP_4882 and PP_1078) or (PP_5196 and PP_5195 and PP_1078)	S_Iron_uptake_and_metabolism			135	G3PAT160	plsB	PP_1520	S_Glycerophospholipid_Metabolism
90	CYTCAA3pp	558.836	0.0957987	1.82571	1	PP_0103 and PP_0104 and PP_0105 and PP_0106	['', 'ctaD', '', '']	S_Oxidative_Phosphorylation	81	FE3DCITCH		PP_s0001	S_Iron_uptake_and_metabolism			136	RPI	rpiA	PP_5150	S_Pentose_Phosphate_Pathway
91	CYTBO3_4pp	558.836	0.0957987	1.82571	1	PP_0812 and PP_0813 and PP_0814 and PP_0815	['cyoA', 'cyoB', 'cyoC', 'cyoD']	S_Oxidative_Phosphorylation	418	3HAD40	fabZ or fabA	PP_1602 or PP_4174	S_Fatty_Acid__Biosynthesis			137	PPK50_B	ppk	PP_5217	S_Inorganic_polyphosphates_metabolism
92	CYO1_KT	558.836	0.0957987	1.82571	1	PP_1317 and PP_1318 and PP_1319	['petA', 'petB', 'petC']	S_Oxidative_Phosphorylation	434	3OAS60	fabF or fabB or	PP_1916 or PP_4175 or PP_3303	S_Fatty_Acid__Biosynthesis			138	PDX5PS	pdxA and pdxJ	PP_0402 and PP_1436	S_Cofactor_and_Prosthetic_Group_Biosynthesis__Vitamin_B6_Metabolism
93	DASYN181	557.839	0.00257394	0.00168673	3.47424e-16	PP_1596	['cdsA']	S_Glycerophospholipid_Metabolism	412	EAR40y			S_Fatty_Acid__Biosynthesis			139	NNATr	nadD	PP_4810	S_Cofactor_and_Prosthetic_Group_Biosynthesis__Nicotinamide_Biosynthesis
94	PItex	550.035	0.0412276	0.0447522	0.996901	PP_0037	['oprP']	S_Transport__Outer_Membrane	426	3OAR40	fabG	PP_1914	S_Fatty_Acid__Biosynthesis			140	PRFGS	purL	PP_1037	S_Purine_Metabolism
95	GK1	548.67	0.0220371	0.0112613	4.16909e-15	PP_5296	['gmk']	S_Purine_Metabolism	427	3OAR60	fabG	PP_1914	S_Fatty_Acid__Biosynthesis			141	CLPNS140pp	clsB or clsA	PP_3264 or PP_5364	S_Glycerophospholipid_Metabolism
96	PGSA181	525.249	0.00135052	0.000607018	1.79309e-28	PP_4097	['pgsA']	S_Glycerophospholipid_Metabolism	101	GMPS2	guaA	PP_1032	S_Purine_Metabolism			142	MDDCP1pp	dacA or dacB	PP_4803 or PP_2098	S_Cell_Envelope_Biosynthesis__Peptidoglycan_Biosynthesis
97	IMPD	523.012	0.00673603	0.0112505	0.997925	PP_1031	['guaB']	S_Purine_Metabolism	28	ASPCT	pyrB and pyrC'	PP_4998 and PP_4999	S_Pyrimidine_Metabolism			143	APRAUR	ribD	PP_0514	S_Cofactor_and_Prosthetic_Group_Biosynthesis__Riboflavin_Metabolism
98	PPND	520.598	0.00441563	0.00662353	0.997858	PP_1770	['']	S_Phenylalanine_Tyrosine_Tryptophan_Biosynthesis	48	DHORTS	pyrC	PP_1086	S_Pyrimidine_Metabolism			144	PGCD	serA	PP_5155	S_Glycine__Serine_and_threonine_metabolism
99	HSK	517.32	0.0174874	0.021459	0.989292	PP_0121	['thrB']	S_Glycine__Serine_and_threonine_metabolism	202	OMPDC	pyrF	PP_1815	S_Pyrimidine_Metabolism			145	EAR121y			S_Fatty_Acid__Biosynthesis
100	3OAR161	512.67	0.00862566	0.00948606	2.35292e-30	PP_1914	['fabG']	S_Fatty_Acid__Biosynthesis	210	ORPT	pyrE	PP_5291	S_Pyrimidine_Metabolism			146	DHAD1_copy2	ilvD	PP_5128	S_Valine__Leucine__and_Isoleucine_Metabolism
101	EAR161y	512.67	0.00862566	0.00948606	8.8114e-15		[]	S_Fatty_Acid__Biosynthesis	297	TRDR	(trxA and (trxB and trxB)) or trx or (trxB and trxC)	(PP_5215 and (PP_0786 and PP_0786)) or PP_0510 or (PP_0786 and PP_5069)	S_Pyrimidine_Metabolism			147	OHPBAT	serC	PP_1768	S_Cofactor_and_Prosthetic_Group_Biosynthesis__Vitamin_B6_Metabolism
102	GARFT	511.855	0.0101652	0.0201865	0.998145	PP_1664	['purN']	S_Purine_Metabolism	423	3OAR161	fabG	PP_1914	S_Fatty_Acid__Biosynthesis			148	PPK50r	ppk	PP_5217	S_Inorganic_polyphosphates_metabolism
103	HMBS	511.69	0.000108705	4.33966e-05	3.03996e-16	PP_0186	['hemC']	S_Cofactor_and_Prosthetic_Group_Biosynthesis__Porphyrin_and_Chlorophyll_Metabolism	415	3HAD161	fabA or fabZ	PP_4174 or PP_1602	S_Fatty_Acid__Biosynthesis			149	G5SD_copy2	proA	PP_4811	S_Glutamate_Metabolism
104	G1SAT	511.69	0.000869638	0.000347173	3.47424e-16	PP_4784	['hemL']	S_Cofactor_and_Prosthetic_Group_Biosynthesis__Porphyrin_and_Chlorophyll_Metabolism	409	EAR161y			S_Fatty_Acid__Biosynthesis			150	EX_k_e			Extracellular exchange
105	MALS	502.246	0.0569937	0.0922262	0.999998	PP_0356	['glcB']	S_TCA_Cycle	431	3OAS161	fabB	PP_4175	S_Fatty_Acid__Biosynthesis			151	G3PAT181	plsB	PP_1520	S_Glycerophospholipid_Metabolism
106	3OAR141	498.51	0.0136557	0.011264	0.995643	PP_1914	['fabG']	S_Fatty_Acid__Biosynthesis	408	EAR160y			S_Fatty_Acid__Biosynthesis			152	ACBIPGT	cobP	PP_1678	S_Cofactor_and_Prosthetic_Group_Biosynthesis__Porphyrin_and_Chlorophyll_Metabolism
107	3OAS141	498.51	0.0136557	0.011264	0.995643	PP_4175	['fabB']	S_Fatty_Acid__Biosynthesis	0	3HAD160	fabZ or fabA	PP_1602 or PP_4174	S_Fatty_Acid__Biosynthesis			153	BMOGDS2	mobA	PP_3457	S_Cofactor_and_Prosthetic_Group_Biosynthesis__Molybdopterin_Biosynthesis
108	3OAR160	494.69	0.00565974	0.00173655	5.97251e-16	PP_1914	['fabG']	S_Fatty_Acid__Biosynthesis	422	3OAR160	fabG	PP_1914	S_Fatty_Acid__Biosynthesis			154	HSK	thrB	PP_0121	S_Glycine__Serine_and_threonine_metabolism
109	ICL	491.656	0.074991	0.0921828	1	PP_4116	['aceA']	S_TCA_Cycle	430	3OAS160	fabF or fabB or	PP_1916 or PP_4175 or PP_3303	S_Fatty_Acid__Biosynthesis			155	SUCDi	sdhB and sdhA and sdhD and sdhC	PP_4190 and PP_4191 and PP_4192 and PP_4193	S_TCA_Cycle
110	3OAS121	489.247	0.017559	0.011264	0.995643	PP_4175	['fabB']	S_Fatty_Acid__Biosynthesis	355	AICART	purH	PP_4822	S_Purine_Metabolism			156	EX_cl_e			Extracellular exchange
111	3OAR121	489.247	0.017559	0.011264	0.995643	PP_1914	['fabG']	S_Fatty_Acid__Biosynthesis	130	IMPC	purH	PP_4822	S_Purine_Metabolism			157	CLPNS161pp	clsA or clsB	PP_5364 or PP_3264	S_Glycerophospholipid_Metabolism
112	T2DECAI	489.247	0.017559	0.011264	0.995643	PP_4174	['fabA']	S_Fatty_Acid__Biosynthesis	41	DHAD2	ilvD	PP_5128	S_Valine__Leucine__and_Isoleucine_Metabolism			158	G3PAT180	plsB	PP_1520	S_Glycerophospholipid_Metabolism
113	UPPDC1	487.44	8.70498e-05	2.16983e-05	1.21598e-15	PP_5074	['hemE']	S_Cofactor_and_Prosthetic_Group_Biosynthesis__Porphyrin_and_Chlorophyll_Metabolism	335	ACHBS	ilvH and ilvI	PP_4679 and PP_4680	S_Valine__Leucine__and_Isoleucine_Metabolism			159	SDPDS	dapE	PP_1525	S_Lysine_Metabolism
114	GALUi	485.135	0.007448	0.00169227	1.78947e-16	PP_3821	['galU']	S_Starch_and_Sucrose_Metabolism	137	KARA2	ilvC	PP_4678	S_Valine__Leucine__and_Isoleucine_Metabolism			160	THRA2	ltaE	PP_0321	S_Glycine__Serine_and_threonine_metabolism
115	EAR140y	484.796	0.00794482	0.0017779	3.47424e-16		[]	S_Fatty_Acid__Biosynthesis	354	AHSERL2	or metZ	PP_2528 or PP_2001	S_Methionine_Metabolism			161	FCLT	hemH	PP_0744	S_Cofactor_and_Prosthetic_Group_Biosynthesis__Porphyrin_and_Chlorophyll_Metabolism
116	DASYN161	484.682	0.00276106	0.00347937	0.998338	PP_1596	['cdsA']	S_Glycerophospholipid_Metabolism	117	HSERTA	metX and metW	PP_5097 and PP_5098	S_Methionine_Metabolism			162	PNTK	coaX	PP_0438	S_Cofactor_and_Prosthetic_Group_Biosynthesis__Pantothenate_and_CoA_Biosynthesis
117	AKGDH	483.31	0.252719	0.0921828	0.997344	PP_4189 and PP_4188 and PP_4187	['sucA', 'sucB', 'lpdG']	S_TCA_Cycle	42	DHDPRy	dapB	PP_4725	S_Lysine_Metabolism			163	MLDEP1pp			S_Cell_Envelope_Biosynthesis__Peptidoglycan_Biosynthesis
118	CYTK1	479.165	0.0142534	0.00707793	0.99804	PP_1771	['cmk']	S_Pyrimidine_Metabolism	277	SDPDS	dapE	PP_1525	S_Lysine_Metabolism			164	3HAD40	fabZ or fabA	PP_1602 or PP_4174	S_Fatty_Acid__Biosynthesis
119	EAR120y	475.7	0.00802985	0.000846137	6.89267e-31		[]	S_Fatty_Acid__Biosynthesis	43	DHDPS	dapA-I	PP_1237	S_Lysine_Metabolism			165	AOBUTDs		PP_s0001	S_Glycine__Serine_and_threonine_metabolism
120	PYOVD2tex	475.374	0.000108661	1.08492e-05	6.94848e-16	PP_4211 and PP_4209 and PP_4210	['ompQ', 'pvdR', 'pvdT']	S_Iron_uptake_and_metabolism	289	THDPS	dapD	PP_1530	S_Lysine_Metabolism			166	GTPCI	folEA-II or folEA-I or folEB	PP_2512 or PP_1823 or PP_3324	S_Cofactor_and_Prosthetic_Group_Biosynthesis__Folate_Biosynthesis
121	MLDCP1App	474.771	0.000177663	1.58602e-05	6.94848e-16		[]	S_Cell_Envelope_Biosynthesis__Peptidoglycan_Biosynthesis	278	SDPTA	dapC or astC	PP_1588 or PP_4481	S_Lysine_Metabolism			167	PYOVD2tex	ompQ and pvdR and pvdT	PP_4211 and PP_4209 and PP_4210	S_Iron_uptake_and_metabolism
122	G5SADs	473.438	0.0127832	0.0128088	0.998815	PP_s0001	['']	S_Arginine_and_Proline_Metabolism	388	DAPE	or dapF	PP_3790 or PP_5228	S_Lysine_Metabolism			168	RBFSa	ribE or ribC	PP_0515 or PP_2916	S_Cofactor_and_Prosthetic_Group_Biosynthesis__Riboflavin_Metabolism
123	GLU5K	473.438	0.0127832	0.0128088	0.998815	PP_0691	['proB']	S_Glutamate_Metabolism	387	DAPDC	lysA-II or lysA-I	PP_5227 or PP_2077	S_Lysine_Metabolism			169	PSD161	psd	PP_4908	S_Glycerophospholipid_Metabolism
124	FLDR2	473.06	0.00252313	0.000250297	1.21598e-15	PP_1638 and PP_4628	['fpr-I', '']	S_Iron_uptake_and_metabolism	103	GTHS	gshB	PP_4993	S_Glutamate_Metabolism			170	PC17M	cobJ	PP_4826	S_Cofactor_and_Prosthetic_Group_Biosynthesis__Porphyrin_and_Chlorophyll_Metabolism
125	METAT	472.692	0.00567748	0.000278867	1.03175e-15	PP_4967	['metK']	S_Methionine_Metabolism	395	DDPA	aroF-II or aroF-I or aroH	PP_3080 or PP_2324 or PP_1866	S_Phenylalanine_Tyrosine_Tryptophan_Biosynthesis			171	ORNDC	speC	PP_0864	S_Arginine_and_Proline_Metabolism
126	DTMPK	472.574	0.0113253	0.000528057	6.94848e-16		[]	S_Pyrimidine_Metabolism	50	DHQS	aroB	PP_5078	S_Phenylalanine_Tyrosine_Tryptophan_Biosynthesis			172	DMATT	ispA	PP_0528	S_Cofactor_and_Prosthetic_Group_Biosynthesis__Terpenoid_backbone_biosynthesis
127	AHCi	472.175	0.00561251	0.000213772	6.94848e-16	PP_4976	['ahcY']	S_Methionine_Metabolism	84	FLDR2	fpr-I and	PP_1638 and PP_4628	S_Iron_uptake_and_metabolism			173	THRS	thrC or	PP_1471 or PP_0662	S_Glycine__Serine_and_threonine_metabolism
128	NAMNPP	470.615	8.97223e-09	1.08492e-05	0.999989	PP_4868	['pncB']	S_Cofactor_and_Prosthetic_Group_Biosynthesis__Nicotinamide_Biosynthesis	360	ATHRDHr	ydfG	PP_4862	S_Glycine__Serine_and_threonine_metabolism			174	FMNRx	fpr-II or msuE	PP_4646 or PP_2764	S_Iron_uptake_and_metabolism
129	ACPPAT140	470.547	1.03276e-05	1.03383e-05	1	PP_1915 and PP_1912	['acpP', 'plsX']	S_Glycerophospholipid_Metabolism	19	AOBUTDs		PP_s0001	S_Glycine__Serine_and_threonine_metabolism			175	SHCHD2	cysG	PP_3999	S_Cofactor_and_Prosthetic_Group_Biosynthesis__Porphyrin_and_Chlorophyll_Metabolism
130	GLUTARt2rpp	470.547	0.000508157	3.10055e-14	1	PP_1400	['kgtP']	S_Transport__Inner_Membrane	290	THRA2	ltaE	PP_0321	S_Glycine__Serine_and_threonine_metabolism			176	OHPHM	ubiG	PP_1765	S_Cofactor_and_Prosthetic_Group_Biosynthesis__Ubiquinone_biosynthesis
131	URCN	470.547	0.0019197	1.06962e-12	1	PP_5033	['hutU']	S_Histidine_Metabolism	8	3HAACOAT60		PP_1408	S_PHAs_Metabolism			177	ACOTA	astC	PP_4481	S_Urea_cycleamino_group_metabolism
132	SGDS	470.547	0.00215967	-4.76501e-13	1	PP_4475	['astE']	S_Arginine_and_Proline_Metabolism	337	ACOAD24f	fadE	PP_1893	S_Fatty_Acid_Metabolism			178	NDPK3	ndk or adk	PP_0849 or PP_1506	S_Pyrimidine_Metabolism
133	LPLIPAL1E181d11pp	470.547	0.000890584	-2.64607e-11	1	PP_2318	['tesA']	S_Glycerophospholipid_Metabolism	370	CHORS	aroC	PP_1830	S_Phenylalanine_Tyrosine_Tryptophan_Biosynthesis			179	OCBT	argF and arcB	PP_1079 and PP_1000	S_Arginine_and_Proline_Metabolism
134	LYSDC	470.547	0.00227333	-2.10036e-12	1	PP_4140	['ldcC']	S_Lysine_Metabolism	281	SHK3Dr	or aroE or or	PP_3002 or PP_0074 or PP_2406 or PP_3768	S_Phenylalanine_Tyrosine_Tryptophan_Biosynthesis			180	ADSL1r	purB	PP_4016	S_Purine_Metabolism
135	3OAR140	470.547	0.0071854	-1.91623e-12	1	PP_1914	['fabG']	S_Fatty_Acid__Biosynthesis	282	SHKK	aroK	PP_5079	S_Phenylalanine_Tyrosine_Tryptophan_Biosynthesis			181	DB4PS	ribAB-II or ribB or ribAB-I	PP_3813 or PP_0530 or PP_0516	S_Cofactor_and_Prosthetic_Group_Biosynthesis__Riboflavin_Metabolism
136	SADH	470.547	0.00215967	3.26153e-14	1	PP_4477	['astB']	S_Arginine_and_Proline_Metabolism	361	ATPPRT	hisG and hisZ	PP_0965 and PP_4890	S_Histidine_Metabolism			182	EDTXS1_kt	htrB or	PP_1735 or PP_0063	S_Cell_Envelope_Biosynthesis__Lipid_A_Biosynthesis
137	HXPRT	470.547	0.00542084	1.73632e-12	1	PP_0747	['']	S_Purine_Metabolism	127	IG3PS	hisF and hisH	PP_0293 and PP_0290	S_Histidine_Metabolism			183	COBALT2tpp	or	PP_2955 or PP_1843	S_Transport__Inner_Membrane
138	FUMAC	470.547	0.000890584	2.71806e-13	1	PP_4620	['hmgB']	S_Aromatic_Compounds_Degradation__Homogentisate_pathway	118	HSTPT	hisC	PP_0967	S_Histidine_Metabolism			184	G1PACT	glmU	PP_5411	S_Cell_Envelope_Biosynthesis__O_antigen_Biosynthesis
139	HACD9	470.547	0.00239963	1.07647e-12	1		[]	S_Valine__Leucine__and_Isoleucine_Metabolism	115	HISTP	gmhB	PP_0059	S_Histidine_Metabolism			185	RNDR2	((nrdB and nrdA) and trxA) or ((nrdB and nrdA) and trx) or ((nrdB and nrdA) and trxC)	((PP_1177 and PP_1179) and PP_5215) or ((PP_1177 and PP_1179) and PP_0510) or ((PP_1177 and PP_1179) and PP_5069)	S_Purine_Metabolism
140	MACPD	470.547	0.0107983	9.14707e-13	1	PP_4175	['fabB']	S_Fatty_Acid__Biosynthesis	248	PRATPP	hisE	PP_5015	S_Histidine_Metabolism			186	CTPS1	pyrG	PP_1610	S_Pyrimidine_Metabolism
141	LGTHL	470.547	0.00227333	2.88791e-12	1	PP_3766	['gloA']	S_Pyruvate_Metabolism	114	HISTD	hisD	PP_0966	S_Histidine_Metabolism			187	E4PD	epd	PP_4964	S_Cofactor_and_Prosthetic_Group_Biosynthesis__Vitamin_B6_Metabolism
142	SFGTHi	470.547	0.00262861	1.08492e-05	1	PP_1617	['frmC']	S_Formaldehyde_Metabolism	128	IGPDH	hisB	PP_0289	S_Histidine_Metabolism			188	SUCOAS	sucC and sucD	PP_4186 and PP_4185	S_TCA_Cycle
143	HG2t3pp	470.547	0.0431933	2.78945e-11	1	PP_4774	['fieF']	S_Heavy_Metal_Tolerance	369	CHORM	pheA	PP_1769	S_Phenylalanine_Tyrosine_Tryptophan_Biosynthesis			189	PPBNGS	hemBB or hemB	PP_3322 or PP_2913	S_Cofactor_and_Prosthetic_Group_Biosynthesis__Porphyrin_and_Chlorophyll_Metabolism
144	MAK	470.547	0.0107983	6.66152e-12	1	PP_4059	['treSB']	S_Starch_and_Sucrose_Metabolism	29	BIOMASS_KT2440_WT3			Biomass and maintenance functions			190	DHPS	folP	PP_4717	S_Cofactor_and_Prosthetic_Group_Biosynthesis__Folate_Biosynthesis
145	MACCOAT	470.547	0.00239963	-8.60458e-13	1		[]	S_Valine__Leucine__and_Isoleucine_Metabolism	433	3OAS181	fabB	PP_4175	S_Fatty_Acid__Biosynthesis			191	UAGAAT2_1	acpP and lpxA	PP_1915 and PP_1603	S_Cell_Envelope_Biosynthesis__Lipid_A_Biosynthesis
146	GLCOASYNT	470.547	0.00196333	1.49882e-12	1	PP_4189	['sucA']	S_Lysine_Metabolism	411	EAR181y			S_Fatty_Acid__Biosynthesis			192	SDPTA	dapC or astC	PP_1588 or PP_4481	S_Lysine_Metabolism
147	CTECOAI7	470.547	0.00279432	2.23537e-12	1	PP_2136	['fadB']	S_Fatty_Acid_Metabolism	425	3OAR181	fabG	PP_1914	S_Fatty_Acid__Biosynthesis			193	PLPSLpp	wzy	PP_4936	S_Cell_Envelope_Biosynthesis__O_antigen_Biosynthesis
148	GDPTPDP	470.547	0.0107983	6.16828e-12	1	PP_5302	['spoT']	S_Cofactor_and_Prosthetic_Group_Biosynthesis	417	3HAD181	fabZ or fabA	PP_1602 or PP_4174	S_Fatty_Acid__Biosynthesis			194	ACGS	argA	PP_5185	S_Urea_cycleamino_group_metabolism
149	UHBZ1t_pp	470.547	0.000358451	7.75849e-14	1	PP_1376	['pcaK']	S_Transport__Inner_Membrane	286	SULR	cysI and	PP_2371 and PP_0860	S_Sulfur_Metabolism			195	RZ5PP		PP_1680	S_Cofactor_and_Prosthetic_Group_Biosynthesis__Porphyrin_and_Chlorophyll_Metabolism
150	NH4t3pp	470.547	0.0431933	-2.67923e-11	1	PP_5066	['cvrA']	S_Transport__Inner_Membrane	416	3HAD180	fabZ or fabA	PP_1602 or PP_4174	S_Fatty_Acid__Biosynthesis			196	EAR161y			S_Fatty_Acid__Biosynthesis
151	ACtex	470.547	0.00172773	1.69844e-13	1		[]	S_Transport__Outer_Membrane	424	3OAR180	fabG	PP_1914	S_Fatty_Acid__Biosynthesis			197	OPMEACPR	fabG	PP_1914	S_Cofactor_and_Prosthetic_Group_Biosynthesis__Biotin_Biosynthesis
152	TOLt7	470.547	0.0431933	2.08925e-11	1	PP_3588	['']	S_Transport__solvent_extrusion	410	EAR180y			S_Fatty_Acid__Biosynthesis			198	COCHL	cobN	PP_3507	S_Cofactor_and_Prosthetic_Group_Biosynthesis__Porphyrin_and_Chlorophyll_Metabolism
153	HADPCOADH3	470.547	0.00128935	6.84947e-13	1	PP_3282	['paaH']	S_Aromatic_Compounds_Degradation__Phenylacetyl_CoA_Catabolom	432	3OAS180	fabB	PP_4175	S_Fatty_Acid__Biosynthesis			199	BIOMASS_KT2440_WT3			Biomass and maintenance functions
154	HXAND	470.547	0.00542084	-1.1998e-13	1	PP_4278 and PP_4279	['xdhA', 'xdhB']	S_Purine_Metabolism	247	PRAIS	purM	PP_1665	S_Purine_Metabolism			200	3OAR141	fabG	PP_1914	S_Fatty_Acid__Biosynthesis
155	GLCOAS	470.547	0.00227333	2.1e-12	1		[]	S_Lysine_Metabolism	249	PRFGS	purL	PP_1037	S_Purine_Metabolism			201	GARFT	purN	PP_1664	S_Purine_Metabolism
156	NMNAT	470.547	0.0107983	-6.53989e-12	1	PP_4810	['nadD']	S_Cofactor_and_Prosthetic_Group_Biosynthesis__Nicotinamide_Biosynthesis	327	PPRGL	purD	PP_4823	S_Purine_Metabolism			202	PC11M	cobM	PP_3410	S_Cofactor_and_Prosthetic_Group_Biosynthesis__Porphyrin_and_Chlorophyll_Metabolism
157	CUtex	470.547	0.0431933	-1.63534e-11	1		[]	S_Transport__Outer_Membrane	94	GLUPRT	purF	PP_2000	S_Purine_Metabolism			203	UHGADA2_1	lpxC	PP_1343	S_Cell_Envelope_Biosynthesis__Lipid_A_Biosynthesis
158	HISDr	470.547	0.0019197	2.76292e-12	1	PP_5032	['hutH']	S_Histidine_Metabolism	345	ADSL2r	purB	PP_4016	S_Purine_Metabolism			204	HEMEOS	cyoE or	PP_0816 or PP_0110	S_Cofactor_and_Prosthetic_Group_Biosynthesis__Porphyrin_and_Chlorophyll_Metabolism
159	VALtex	470.547	0.000502248	-6.10672e-15	1		[]	S_Transport__Outer_Membrane	357	AIRC3	purE	PP_5336	S_Purine_Metabolism			205	PYK	pyk or pykA	PP_4301 or PP_1362	S_Gluconeogenesis
160	ADK4	470.547	0.0107983	-3.20857e-12	1	PP_1506	['adk']	S_Purine_Metabolism	356	AIRC2	purK	PP_5335	S_Purine_Metabolism			206	DHPPDA2	ribD	PP_0514	S_Cofactor_and_Prosthetic_Group_Biosynthesis__Riboflavin_Metabolism
161	BILIVERDtex	470.547	6.47576e-05	-1.78701e-14	1		[]	S_Transport__Outer_Membrane	72	EX_so4_e			Extracellular exchange			207	3HAD120	fabA or fabZ	PP_4174 or PP_1602	S_Fatty_Acid__Biosynthesis
162	ACALDtex	470.547	0.000949304	3.25454e-14	1		[]	S_Transport__Outer_Membrane	276	SADT	cysD and cysNC	PP_1303 and PP_1304	S_Sulfur_Metabolism			208	UPPDC1	hemE	PP_5074	S_Cofactor_and_Prosthetic_Group_Biosynthesis__Porphyrin_and_Chlorophyll_Metabolism
163	GDPMANNDH	470.547	0.000536563	3.00378e-13	1	PP_1288	['algD']	S_Alginate_biosynthesis	178	MTHFR2	metF	PP_4977	S_Cofactor_and_Prosthetic_Group_Biosynthesis__One_Carbon_pool_by_folate			209	PAPPT3	mraY	PP_1334	S_Cell_Envelope_Biosynthesis__Peptidoglycan_Biosynthesis
164	GGGABADxr	470.547	0.00187797	1.37474e-12	1	PP_5278	['kauB']	S_Alternate_Carbon_and_Nitrogen_source__Amines_and_Polyamines_Metabolism	160	METS	metE or metH	PP_2698 or PP_2375	S_Methionine_Metabolism			210	EX_fe2_e			Extracellular exchange
165	LTDCL	470.547	0.000227933	-2.02891e-13	1	PP_2552	['']	S_Plant_growth_promoting	232	PItex	oprP	PP_0037	S_Transport__Outer_Membrane			211	OSKTpp			S_Cell_Envelope_Biosynthesis__O_antigen_Biosynthesis
166	ETOHtrpp	470.547	0.00863867	-1.79314e-12	1	PP_s0001	['']	S_Transport__Inner_Membrane	231	PIt2rpp	pitB or	PP_1373 or PP_4103	S_Transport__Inner_Membrane			212	ORN5O	pvdA	PP_3796	S_Iron_uptake_and_metabolism
167	VALt2rpp	470.547	0.0143978	2.88934e-13	1	PP_4184	['brnQ']	S_Transport__Inner_Membrane	32	CBMKr	arcC	PP_0999	S_Glutamate_Metabolism			213	3OAS160	fabF or fabB or	PP_1916 or PP_4175 or PP_3303	S_Fatty_Acid__Biosynthesis
168	GGSPMDS	470.547	0.00103839	1.17684e-12	1	PP_3148	['']	S_Alternate_Carbon_and_Nitrogen_source__Amines_and_Polyamines_Metabolism	83	FEROpp	copA-II or copA-I or bfr-II	PP_5380 or PP_2205 or PP_1082	S_Iron_uptake_and_metabolism			214	MPTG	(pbpC and ftsW and murJ) or (mrcB and ftsW and murJ) or (mrcA and ftsW and murJ) or (mtgA and ftsW and murJ)	(PP_0572 and PP_1336 and PP_0601) or (PP_4683 and PP_1336 and PP_0601) or (PP_5084 and PP_1336 and PP_0601) or (PP_5107 and PP_1336 and PP_0601)	S_Cell_Envelope_Biosynthesis__Peptidoglycan_Biosynthesis
169	GGDAPO	470.547	0.00103839	1.17684e-12	1	PP_4548	['']	S_Alternate_Carbon_and_Nitrogen_source__Amines_and_Polyamines_Metabolism	390	DASYN160	cdsA	PP_1596	S_Glycerophospholipid_Metabolism			215	HEPK3_kt	or	PP_0345 or PP_0346	S_Cell_Envelope_Biosynthesis__LPS_Biosynthesis
170	GGDAPDxr	470.547	0.00103839	1.17684e-12	1	PP_5278	['kauB']	S_Alternate_Carbon_and_Nitrogen_source__Amines_and_Polyamines_Metabolism	349	AGPAT160	plsC or	PP_1844 or PP_0058	S_Glycerophospholipid_Metabolism			216	CHORM	pheA	PP_1769	S_Phenylalanine_Tyrosine_Tryptophan_Biosynthesis
171	HMGL	470.547	0.00392667	-3.49766e-12	1	PP_3540	['mvaB']	S_Butanoate_Metabolism	251	PSD160	psd	PP_4908	S_Glycerophospholipid_Metabolism			217	KDOPP	kdsC	PP_0956	S_Cell_Envelope_Biosynthesis
172	MACACI	470.547	0.000890584	-8.48156e-13	1	PP_4619	['hmgC']	S_Aromatic_Compounds_Degradation__Homogentisate_pathway	257	PSSA160	or pssA	PP_4677 or PP_3664	S_Glycerophospholipid_Metabolism			218	PPK2	ppk	PP_5217	S_Inorganic_polyphosphates_metabolism
173	FTHFCL	470.547	0.0107983	0	1	PP_5203	['fau']	S_Cofactor_and_Prosthetic_Group_Biosynthesis__One_Carbon_pool_by_folate	363	BDH	hbdH	PP_3073	S_Butanoate_Metabolism			219	ADCPS1	cobC and cobD	PP_1676 and PP_1675	S_Cofactor_and_Prosthetic_Group_Biosynthesis__Porphyrin_and_Chlorophyll_Metabolism
174	GG15DAPDxr	470.547	0.00143978	1.22429e-12	1	PP_5278	['kauB']	S_Alternate_Carbon_and_Nitrogen_source__Amines_and_Polyamines_Metabolism	227	PGSA160	pgsA	PP_4097	S_Glycerophospholipid_Metabolism			220	PRPPS	prs	PP_0722	S_Alternate_Carbon__Ribose_Metabolism
175	ACACtex	470.547	0.000664513	2.2763e-14	1		[]	S_Transport__Outer_Membrane	392	DASYN181	cdsA	PP_1596	S_Glycerophospholipid_Metabolism			221	METAT	metK	PP_4967	S_Methionine_Metabolism
176	HIBDkt	470.547	0.00392667	3.83753e-12	1	PP_4666	['mmsB']	S_Valine__Leucine__and_Isoleucine_Metabolism	351	AGPAT181	plsC or	PP_1844 or PP_0058	S_Glycerophospholipid_Metabolism			222	LPSGTR4_kt			S_Cell_Envelope_Biosynthesis__LPS_Biosynthesis
177	AKGtex	470.547	0.000685608	-4.0333e-14	1		[]	S_Transport__Outer_Membrane	259	PSSA181	or pssA	PP_4677 or PP_3664	S_Glycerophospholipid_Metabolism			223	IPPS	leuA	PP_1025	S_Valine__Leucine__and_Isoleucine_Metabolism
178	UREAabcpp	470.547	0.0107983	8.33834e-12	1	PP_4841 and PP_4842 and PP_4843 and PP_4844 and PP_4845	['urtA', 'urtB', 'urtC', 'urtD', 'urtE']	S_Transport__ABC_system	253	PSD181	psd	PP_4908	S_Glycerophospholipid_Metabolism			224	PGPP140	pgpA	PP_0520	S_Glycerophospholipid_Metabolism
179	GART	470.547	0.0109135	1.51594e-11	1	PP_1457	['purT']	S_Purine_Metabolism	391	DASYN180	cdsA	PP_1596	S_Glycerophospholipid_Metabolism			225	RBFSb	ribH	PP_0517	S_Cofactor_and_Prosthetic_Group_Biosynthesis__Riboflavin_Metabolism
180	LPLIPAL1G160pp	470.547	0.000981667	-2.35189e-11	1	PP_2318	['tesA']	S_Glycerophospholipid_Metabolism	350	AGPAT180	plsC or	PP_1844 or PP_0058	S_Glycerophospholipid_Metabolism			226	GLUCYS_copy2	gshA or	PP_0243 or PP_3253	S_Glutamate_Metabolism
181	PPS	470.547	0.0107983	-4.68006e-12	1	PP_2082	['ppsA']	S_Glycolysis	252	PSD180	psd	PP_4908	S_Glycerophospholipid_Metabolism			227	GLYCtpp	glpF	PP_1076	S_Transport__Inner_Membrane
182	LYSRC	470.547	0.00196333	-1.60521e-12	1	PP_3722	['alr']	S_Lysine_Metabolism	258	PSSA180	pssA or	PP_3664 or PP_4677	S_Glycerophospholipid_Metabolism			228	SHKK	aroK	PP_5079	S_Phenylalanine_Tyrosine_Tryptophan_Biosynthesis
183	HOMtpp	470.547	0.0215967	-7.9253e-12	1		[]	S_Transport__Inner_Membrane	97	GLYCtpp	glpF	PP_1076	S_Transport__Inner_Membrane			229	DMPPS	ispH	PP_0606	S_Cofactor_and_Prosthetic_Group_Biosynthesis__Terpenoid_backbone_biosynthesis
184	UGLYCH	470.547	0.000932618	5.55941e-13	1	PP_4288	['allA']	S_Alternate_Carbon_and_Nitrogen_source__Nucleotide_Metabolism	229	PGSA181	pgsA	PP_4097	S_Glycerophospholipid_Metabolism			230	PHETA1	tyrB or amaC	PP_1972 or PP_3590	S_Phenylalanine_Tyrosine_Tryptophan_Biosynthesis
185	APG3PAT160	470.547	0.00228845	0.000325767	1	PP_0391	['plsY']	S_Glycerophospholipid_Metabolism	228	PGSA180	pgsA	PP_4097	S_Glycerophospholipid_Metabolism			231	TPI	tpiA	PP_4715	S_Gluconeogenesis
186	FOLD3	470.547	4.33965e-05	2.03965e-12	1	PP_4717	['folP']	S_Cofactor_and_Prosthetic_Group_Biosynthesis__Folate_Biosynthesis	74	FALDM	fdhA	PP_0328	S_Formaldehyde_Metabolism			232	FE3DCITR	fpr-I	PP_1638	S_Iron_uptake_and_metabolism
187	SSALx	470.547	0.00359944	-8.81809e-14	1	PP_3151	['sad-II']	S_Glutamate_Metabolism	87	G1SAT	hemL	PP_4784	S_Cofactor_and_Prosthetic_Group_Biosynthesis__Porphyrin_and_Chlorophyll_Metabolism			233	RNDR3	((nrdB and nrdA) and trxA) or ((nrdB and nrdA) and trx) or ((nrdB and nrdA) and trxC)	((PP_1177 and PP_1179) and PP_5215) or ((PP_1177 and PP_1179) and PP_0510) or ((PP_1177 and PP_1179) and PP_5069)	S_Pyrimidine_Metabolism
188	OAADC	470.547	0.0107983	-8.49723e-12	1	PP_1389	['']	S_Glycolysis	95	GLUTRR	hemA	PP_0732	S_Cofactor_and_Prosthetic_Group_Biosynthesis__Porphyrin_and_Chlorophyll_Metabolism			234	PRAMPC_copy2	or hisI	PP_3320 or PP_5014	S_Histidine_Metabolism
189	UREA2t2pp	470.547	0.0215967	7.64066e-12	1	PP_4302	['']	S_Transport__Inner_Membrane	96	GLUTRS	gltX	PP_1977	S_tRNA_Charging			235	CLPNS180pp	clsA or clsB	PP_5364 or PP_3264	S_Glycerophospholipid_Metabolism
190	G3PEabcpp	470.547	0.00125198	1.39567e-12	1		[]	S_Transport__Inner_Membrane	18	ANPRT	trpD	PP_0421	S_Phenylalanine_Tyrosine_Tryptophan_Biosynthesis			236	3OAS120	fabF or fabB or	PP_1916 or PP_4175 or PP_3303	S_Fatty_Acid__Biosynthesis
191	NMNDA	470.547	0.00539917	-4.38173e-12	1	PP_1628	['pncC']	S_Cofactor_and_Prosthetic_Group_Biosynthesis__Nicotinamide_Biosynthesis	129	IGPS	trpC	PP_0422	S_Phenylalanine_Tyrosine_Tryptophan_Biosynthesis			237	DHQTi_copy2	aroQ-I or aroQ-II or aroQ-III	PP_0560 or PP_2407 or PP_3003	S_Phenylalanine_Tyrosine_Tryptophan_Biosynthesis
192	HOMt2pp	470.547	0.0215967	-1.00323e-11	1	PP_2239	['rhtA']	S_Transport__Inner_Membrane	304	UAGDP	glmU	PP_5411	S_Cell_Envelope_Biosynthesis__O_antigen_Biosynthesis			238	ASP3H		PP_4222	S_Iron_uptake_and_metabolism
193	MGCH	470.547	0.00392667	1.17101e-12	1	PP_4066	['liuC']	S_Valine__Leucine__and_Isoleucine_Metabolism	221	PGAMT	glmM or algC	PP_4716 or PP_5288	S_Cell_Envelope_Biosynthesis			239	CFAS160E	cfa or	PP_2734 or PP_5365	S_Fatty_Acid__Biosynthesis
194	NTD4	470.547	0.00360876	-3.69643e-12	1	PP_1620	['surE']	S_Pyrimidine_Metabolism	86	G1PACT	glmU	PP_5411	S_Cell_Envelope_Biosynthesis__O_antigen_Biosynthesis			240	P5CR	proI or proC	PP_5095 or PP_3778	S_Arginine_and_Proline_Metabolism
195	HGNTOR	470.547	0.000890584	5.40357e-13	1	PP_4621	['hmgA']	S_Aromatic_Compounds_Degradation__Homogentisate_pathway	92	GF6PTA	glmS	PP_5409	S_Cell_Envelope_Biosynthesis__Peptidoglycan_Biosynthesis			241	TALA	tal	PP_2168	S_Pentose_Phosphate_Pathway
196	TNTtpp	470.547	0.0431933	2.20354e-11	1		[]	S_Transport__Inner_Membrane	65	EX_k_e			Extracellular exchange			242	I2FE2ST	iscA and iscU	PP_0844 and PP_0843	S_Cofactor_and_Prosthetic_Group_Biosynthesis__FeS_clusters_metabolism
197	TNTtex	470.547	0.0431933	2.20354e-11	1		[]	S_Transport__Outer_Membrane	141	Ktex			S_Transport__Outer_Membrane			243	G5SD_copy1	proA	PP_4811	S_Glutamate_Metabolism
198	LYSMO	470.547	0.00130889	-1.37278e-12	1	PP_0383	['davB']	S_Lysine_Metabolism	239	PPBNGS	hemBB or hemB	PP_3322 or PP_2913	S_Cofactor_and_Prosthetic_Group_Biosynthesis__Porphyrin_and_Chlorophyll_Metabolism			244	DASYN140	cdsA	PP_1596	S_Glycerophospholipid_Metabolism
199	NTPP11	470.547	0.00359944	-2.74669e-12	1	PP_5100	['rdgB']	S_Nucleotide_Salvage_Pathway	298	TYRTA	tyrB or amaC	PP_1972 or PP_3590	S_Aromatic_Compounds_Degradation__Homogentisate_pathway			245	DM_5drib_c			Intracellular demand
200	HG2tppi	470.547	0.0431933	3.23922e-11	1		[]	S_Transport__Inner_Membrane	314	UGMDDS	murF	PP_1333	S_Cell_Envelope_Biosynthesis__Peptidoglycan_Biosynthesis			246	TMPPP	thiE	PP_4783	S_Cofactor_and_Prosthetic_Group_Biosynthesis__Thiamine_Metabolism
201	OHCUDC2	470.547	0.000932618	-7.45936e-13	1	PP_s0001	['']	S_Alternate_Carbon_and_Nitrogen_source__Nucleotide_Metabolism	305	UAGPT3	murG	PP_1337	S_Cell_Envelope_Biosynthesis__Peptidoglycan_Biosynthesis			247	ZNabcpp	( and znuB and znuC) or ( and and )	(PP_0120 and PP_0117 and PP_0118) or (PP_3801 and PP_3802 and PP_3803)	S_Transport__ABC_system
202	NTD7	470.547	0.0107983	-8.0007e-12	1	PP_1620	['surE']	S_Purine_Metabolism	211	PAPPT3	mraY	PP_1334	S_Cell_Envelope_Biosynthesis__Peptidoglycan_Biosynthesis			248	DASYN160	cdsA	PP_1596	S_Glycerophospholipid_Metabolism
203	TOLtpp	470.547	0.0431933	1.55264e-11	1		[]	S_Transport__Inner_Membrane	309	UDCPDP	uppP	PP_2862	S_Cell_Envelope_Biosynthesis__Peptidoglycan_Biosynthesis			249	CAT	katE or katG	PP_0115 or PP_3668	Unassigned
204	NTPP4	470.547	0.0107983	-7.7154e-12	1	PP_1657	['mazG']	S_Pyrimidine_Metabolism	303	UAGCVT	murA	PP_0964	S_Cell_Envelope_Biosynthesis			250	EGMEACPR			S_Cofactor_and_Prosthetic_Group_Biosynthesis__Biotin_Biosynthesis
205	SGSAD	470.547	0.00215967	3.29687e-13	1	PP_4478	['astD']	S_Arginine_and_Proline_Metabolism	308	UAPGR	murB or glcD	PP_1904 or PP_3745	S_Cell_Envelope_Biosynthesis			251	BLUB	bluB	PP_1674	S_Cofactor_and_Prosthetic_Group_Biosynthesis__Porphyrin_and_Chlorophyll_Metabolism
206	NTPP1	470.547	0.0107983	-6.29683e-12	1	PP_1657	['mazG']	S_Purine_Metabolism	358	ALAALAr	ddlA or ddlB	PP_4346 or PP_1339	S_Cell_Envelope_Biosynthesis__Peptidoglycan_Biosynthesis			252	MOADSUx	(iscS-I or iscS-II) and moaD	(PP_0842 or PP_2435) and PP_1293	S_Cofactor_and_Prosthetic_Group_Biosynthesis__Molybdopterin_Biosynthesis
207	NTPTP2	470.547	0.00539917	-3.98252e-12	1	PP_2102	['dgt']	S_Purine_Metabolism	328	5DOAN			S_Purine_Metabolism			253	EX_zn2_e			Extracellular exchange
208	HEX1	470.547	0.0655601	4.56182e-11	1	PP_1011	['glk']	S_Glycolysis	53	DM_5drib_c			Intracellular demand			254	ADCYRS	cobQ	PP_1677	S_Cofactor_and_Prosthetic_Group_Biosynthesis__Porphyrin_and_Chlorophyll_Metabolism
209	NTP5	470.547	0.0107983	-7.84571e-12	1	PP_4903	['rsgA']	S_Nucleotide_Salvage_Pathway	261	PYOVD2tex	ompQ and pvdR and pvdT	PP_4211 and PP_4209 and PP_4210	S_Iron_uptake_and_metabolism			255	TKT1	tktA	PP_4965	S_Pentose_Phosphate_Pathway
210	LPCOXc	470.547	0.00196333	-7.14725e-13	1	PP_5257	['amaA']	S_Lysine_Metabolism	386	DABAAT2	or pvdH or	PP_2800 or PP_4223 or PP_4421	S_Alternate_Carbon_and_Nitrogen_source__Ectoine_Metabolism			256	OCTDPS	ispB	PP_0687	S_Cofactor_and_Prosthetic_Group_Biosynthesis__Ubiquinone_biosynthesis
211	AP4AH	470.547	0.0107983	2.10716e-13	1	PP_0399	['apaH']	S_Purine_Metabolism	78	FBACabcpp	pvdE	PP_4216	S_Transport__Inner_Membrane			257	TMPK	thiL	PP_0519	S_Cofactor_and_Prosthetic_Group_Biosynthesis__Thiamine_Metabolism
212	PPYRDC	470.547	0.00128935	-1.62992e-13	1		[]	S_Aromatic_Compounds_Degradation__Phenylacetyl_CoA_Catabolom	27	ASP3H		PP_4222	S_Iron_uptake_and_metabolism			258	UKQUIVORy	wbpV	PP_1803	S_Cell_Envelope_Biosynthesis__O_antigen_Biosynthesis
213	BILIVERDtpp	470.547	6.47576e-05	6.71655e-15	1		[]	S_Transport__Inner_Membrane	263	PYOVDM2	pvdM	PP_4213	S_Iron_uptake_and_metabolism			259	RNDR4	((nrdB and nrdA) and trxA) or ((nrdB and nrdA) and trx) or ((nrdB and nrdA) and trxC)	((PP_1177 and PP_1179) and PP_5215) or ((PP_1177 and PP_1179) and PP_0510) or ((PP_1177 and PP_1179) and PP_5069)	S_Pyrimidine_Metabolism
214	THRabcpp	470.547	0.00863867	2.00033e-12	1	PP_1137 and PP_1138 and PP_1139 and PP_1140 and PP_1141	['livF-I', 'livG', 'livM', 'livH', 'livK']	S_Transport__ABC_system	77	FBACS	pvdD and pvdL and pvdI and pvdJ	PP_4219 and PP_4243 and PP_4221 and PP_4220	S_Iron_uptake_and_metabolism			260	DASYN181	cdsA	PP_1596	S_Glycerophospholipid_Metabolism
215	ILEtex	470.547	0.000362969	2.04173e-14	1		[]	S_Transport__Outer_Membrane	262	PYOVDM1	pvdN and pvdO and pvdP	PP_4214 and PP_4215 and PP_4212	S_Iron_uptake_and_metabolism			261	DM_tripeptide_c			Intracellular demand
216	ADEtex	470.547	0.000525658	2.13006e-14	1		[]	S_Transport__Outer_Membrane	209	ORN5O	pvdA	PP_3796	S_Iron_uptake_and_metabolism			262	PLPSabctex	and lptB and and and	PP_0954 and PP_0953 and PP_0955 and PP_0982 and PP_0983	S_Cell_Envelope_Biosynthesis__O_antigen_Biosynthesis
217	NTPP2	470.547	0.0107983	-8.28543e-12	1	PP_1657	['mazG']	S_Purine_Metabolism	80	FE2tex			S_Iron_uptake_and_metabolism			263	UDPG4E	galE or or wbpV	PP_3129 or PP_0551 or PP_1803	S_Cell_Envelope_Biosynthesis
218	HISabcpp	470.547	0.0143978	1.5909e-11	1	PP_1297 and PP_1299 and PP_1300 and PP_1298	['yhdW', 'yhdY', 'yhdZ', 'yhdX']	S_Transport__ABC_system	64	EX_fe2_e			Extracellular exchange			264	EAR181y			S_Fatty_Acid__Biosynthesis
219	LEUtex	470.547	0.000399938	-1.04338e-13	1		[]	S_Transport__Outer_Membrane	172	MPTG	(pbpC and ftsW and murJ) or (mrcB and ftsW and murJ) or (mrcA and ftsW and murJ) or (mtgA and ftsW and murJ)	(PP_0572 and PP_1336 and PP_0601) or (PP_4683 and PP_1336 and PP_0601) or (PP_5084 and PP_1336 and PP_0601) or (PP_5107 and PP_1336 and PP_0601)	S_Cell_Envelope_Biosynthesis__Peptidoglycan_Biosynthesis			265	COLIPAabcpp_kt	msbA	PP_4935	S_Cell_Envelope_Biosynthesis__LPS_Biosynthesis
220	PQQH2tpp	470.547	0.00863867	-8.59867e-13	1		[]	S_Transport__Inner_Membrane	154	MCTP1App	mrcA or mrcB or mrdA-I or mrdA-II or ftsI	PP_5084 or PP_4683 or PP_3741 or PP_4807 or PP_1331	S_Cell_Envelope_Biosynthesis__Peptidoglycan_Biosynthesis			266	PPRGL	purD	PP_4823	S_Purine_Metabolism
221	GLCabcpp	470.547	0.0655601	3.9568e-11	1	PP_1015 and PP_1016 and PP_1017 and PP_1018	['gtsA', 'gtsB', 'gtsC', 'gtsD']	S_Transport__ABC_system	162	MLDCP1App			S_Cell_Envelope_Biosynthesis__Peptidoglycan_Biosynthesis			267	ALDD1	fdhA or ybdR	PP_0328 or PP_3970	S_Formaldehyde_Metabolism
222	LPLIPAL1E180pp	470.547	0.000890584	-2.46965e-11	1	PP_2318	['tesA']	S_Glycerophospholipid_Metabolism	318	UPP3S	hemD	PP_0187	S_Cofactor_and_Prosthetic_Group_Biosynthesis__Porphyrin_and_Chlorophyll_Metabolism			268	3OAR181	fabG	PP_1914	S_Fatty_Acid__Biosynthesis
223	NTPP9	470.547	0.00539917	-3.61237e-12	1	PP_5100	['rdgB']	S_Nucleotide_Salvage_Pathway	116	HMBS	hemC	PP_0186	S_Cofactor_and_Prosthetic_Group_Biosynthesis__Porphyrin_and_Chlorophyll_Metabolism			269	HEPT2_kt	waaF	PP_0341	S_Cell_Envelope_Biosynthesis__Lipid_A_Biosynthesis
224	NTP10	470.547	0.0107983	-6.65565e-12	1	PP_4903	['rsgA']	S_Nucleotide_Salvage_Pathway	79	FCLT	hemH	PP_0744	S_Cofactor_and_Prosthetic_Group_Biosynthesis__Porphyrin_and_Chlorophyll_Metabolism			270	LIPAH	lpxOA or	PP_2423 or PP_4570	S_Cell_Envelope_Biosynthesis__Lipid_A_Biosynthesis
225	NTD11	470.547	0.00539917	-3.83345e-12	1	PP_1620	['surE']	S_Purine_Metabolism	243	PPPGO		PP_0189	S_Cofactor_and_Prosthetic_Group_Biosynthesis__Porphyrin_and_Chlorophyll_Metabolism			271	ASNS1	asnB	PP_1750	S_Alanine_and_Aspartate_Metabolism
226	URIH	470.547	0.0107983	6.24351e-12	1	PP_2460	['Nuh']	S_Pyrimidine_Metabolism	319	UPPDC1	hemE	PP_5074	S_Cofactor_and_Prosthetic_Group_Biosynthesis__Porphyrin_and_Chlorophyll_Metabolism			272	ASPO3	nadB	PP_1426	S_Cofactor_and_Prosthetic_Group_Biosynthesis__Nicotinamide_Biosynthesis
227	NTPP6	470.547	0.0107983	-7.20344e-12	1	PP_1657	['mazG']	S_Pyrimidine_Metabolism	302	UAGAAT2_1	acpP and lpxA	PP_1915 and PP_1603	S_Cell_Envelope_Biosynthesis__Lipid_A_Biosynthesis			273	I2FE2SSfdx	fdx and iscA and (iscS-I or iscS-II) and iscU	PP_0847 and PP_0844 and (PP_0842 or PP_2435) and PP_0843	S_Cofactor_and_Prosthetic_Group_Biosynthesis__FeS_clusters_metabolism
228	GLUCYS_copy1	470.547	0.0025462	5.42458e-06	1	PP_0243	['gshA']	S_Glutamate_Metabolism	329	A5PISO	kdsD or	PP_0957 or PP_1806	S_Cell_Envelope_Biosynthesis			274	PSCVT_copy2		PP_1770	S_Phenylalanine_Tyrosine_Tryptophan_Biosynthesis
229	NTD2	470.547	0.0107983	2.79743e-05	0.999995	PP_1620	['surE']	S_Pyrimidine_Metabolism	139	KDOPP	kdsC	PP_0956	S_Cell_Envelope_Biosynthesis			275	AGPAT160	plsC or	PP_1844 or PP_0058	S_Glycerophospholipid_Metabolism
230	ADPT	470.547	0.0107983	4.33967e-05	0.999996	PP_4266	['apt']	S_Purine_Metabolism	315	UHGADA2_1	lpxC	PP_1343	S_Cell_Envelope_Biosynthesis__Lipid_A_Biosynthesis			276	MPTSS	moeB	PP_0735	S_Cofactor_and_Prosthetic_Group_Biosynthesis__Molybdopterin_Biosynthesis
231	NTPP3	470.547	0.0107983	-8.27464e-12	1	PP_1657	['mazG']	S_Pyrimidine_Metabolism	98	GMHEPAT	hldE	PP_4934	S_Cell_Envelope_Biosynthesis__Biosynthesis_of_L_glycero_D_manno_heptose__Hep_			277	3OAS121	fabB	PP_4175	S_Fatty_Acid__Biosynthesis
232	GAD2ktpp	470.547	0.0143978	1.25926e-11	1	PP_3382 and PP_3383 and PP_3384	['', '', '']	S_Glycolysis	275	S7PI	diaA	PP_1323	S_Cell_Envelope_Biosynthesis__Biosynthesis_of_L_glycero_D_manno_heptose__Hep_			278	PGAMT	glmM or algC	PP_4716 or PP_5288	S_Cell_Envelope_Biosynthesis
233	LEUt2rpp	470.547	0.0143978	-1.2748e-12	1	PP_4184	['brnQ']	S_Transport__Inner_Membrane	299	U23GAAT2_1	lpxD	PP_1601	S_Cell_Envelope_Biosynthesis__Lipid_A_Biosynthesis			279	MCTP2App	ftsI or mrcA or mrdA-I or mrcB	PP_1331 or PP_5084 or PP_3741 or PP_4683	S_Cell_Envelope_Biosynthesis__Peptidoglycan_Biosynthesis
234	LPLIPAL1G180pp	470.547	0.000744713	-5.32123e-13	1	PP_2318	['tesA']	S_Glycerophospholipid_Metabolism	138	KDOCT2	kdsB	PP_1902	S_Cell_Envelope_Biosynthesis			280	MDDCP3pp	dacB or dacA	PP_2098 or PP_4803	S_Cell_Envelope_Biosynthesis__Peptidoglycan_Biosynthesis
235	ETOHtex	470.547	0.00082273	-1.71168e-13	1		[]	S_Transport__Outer_Membrane	99	GMHEPK	hldE	PP_4934	S_Cell_Envelope_Biosynthesis__Biosynthesis_of_L_glycero_D_manno_heptose__Hep_			281	UPPN	or hyuC	PP_0614 or PP_4034	S_Alternate_Carbon_and_Nitrogen_source__Nucleotide_Metabolism
236	NTD9	470.547	0.00539917	-3.48015e-12	1	PP_1620	['surE']	S_Purine_Metabolism	100	GMHEPPA	gmhB	PP_0059	S_Cell_Envelope_Biosynthesis__Biosynthesis_of_L_glycero_D_manno_heptose__Hep_			282	OGMEACPR	fabG	PP_1914	S_Cofactor_and_Prosthetic_Group_Biosynthesis__Biotin_Biosynthesis
237	ANHMK	470.547	0.00013209	-1.75664e-15	1	PP_0434	['anmK']	S_Cell_Envelope_Biosynthesis__Peptidoglycan_Biosynthesis	140	KDOPS	kdsA-I or kdsA-II	PP_1611 or PP_1807	S_Cell_Envelope_Biosynthesis			283	DTMPK			S_Pyrimidine_Metabolism
238	NACODA	470.547	0.0107983	2.67686e-12	1	PP_5186	['argE']	S_Arginine_and_Proline_Metabolism	347	AGMHE		PP_0501	S_Cell_Envelope_Biosynthesis__Biosynthesis_of_L_glycero_D_manno_heptose__Hep_			284	DHQS	aroB	PP_5078	S_Phenylalanine_Tyrosine_Tryptophan_Biosynthesis
239	ILEt2rpp	470.547	0.0143978	2.72863e-13	1	PP_4184	['brnQ']	S_Transport__Inner_Membrane	7	3HAACOAT141		PP_1408	S_PHAs_Metabolism			285	CYSTGL	or metB	PP_4594 or PP_0659	S_Methionine_Metabolism
240	LPLIPAL1G161pp	470.547	0.000981667	-8.01779e-13	1	PP_2318	['tesA']	S_Glycerophospholipid_Metabolism	173	MPTG2	(pbpC and ftsW and murJ) or (mrcB and ftsW and murJ) or (mrcA and ftsW and murJ) or (mtgA and ftsW and murJ)	(PP_0572 and PP_1336 and PP_0601) or (PP_4683 and PP_1336 and PP_0601) or (PP_5084 and PP_1336 and PP_0601) or (PP_5107 and PP_1336 and PP_0601)	S_Cell_Envelope_Biosynthesis__Peptidoglycan_Biosynthesis			286	GCALDD	aldB-II or aldB-I	PP_2680 or PP_0545	S_Cofactor_and_Prosthetic_Group_Biosynthesis__Folate_Biosynthesis
241	OXCOAHDH	470.547	0.00128935	-5.39486e-13	1	PP_3270	['paaZ']	S_Aromatic_Compounds_Degradation__Phenylacetyl_CoA_Catabolom	156	MDDCP2pp	dacB or dacA	PP_2098 or PP_4803	S_Cell_Envelope_Biosynthesis__Peptidoglycan_Biosynthesis			287	T2DECAI	fabA	PP_4174	S_Fatty_Acid__Biosynthesis
242	3OADPCOAT	470.547	0.00169386	-6.40023e-13	1	PP_3951 and PP_3952	['pcaI', 'pcaJ']	S_Aromatic_Compounds_Degradation__B_Ketoadipate_pathway	155	MCTP2App	ftsI or mrcA or mrdA-I or mrcB	PP_1331 or PP_5084 or PP_3741 or PP_4683	S_Cell_Envelope_Biosynthesis__Peptidoglycan_Biosynthesis			288	MOAT2_kt	waaA	PP_4928	S_Cell_Envelope_Biosynthesis__Lipid_A_Biosynthesis
243	4HBZtex	470.547	0.000358451	2.28527e-14	1	PP_1383	['galP-II']	S_Transport__Outer_Membrane	307	UAMAS	murC or mpl	PP_1338 or PP_0547	S_Cell_Envelope_Biosynthesis			289	HMBS	hemC	PP_0186	S_Cofactor_and_Prosthetic_Group_Biosynthesis__Porphyrin_and_Chlorophyll_Metabolism
244	OCOAT1	470.547	0.00392667	-2.46772e-12	1	PP_3122 and PP_3123	['atoA', 'atoB']	S_Butanoate_Metabolism	306	UAMAGS	murD	PP_1335	S_Cell_Envelope_Biosynthesis			290	EAR40y			S_Fatty_Acid__Biosynthesis
245	LPLIPAL1G181d11pp	470.547	0.000744713	-7.11822e-13	1	PP_2318	['tesA']	S_Glycerophospholipid_Metabolism	300	UAAGDS	murE	PP_1332	S_Cell_Envelope_Biosynthesis__Peptidoglycan_Biosynthesis			291	AGPAT180	plsC or	PP_1844 or PP_0058	S_Glycerophospholipid_Metabolism
246	NTPP5	470.547	0.0107983	-7.20561e-12	1	PP_1657	['mazG']	S_Purine_Metabolism	6	3HAACOAT140		PP_1408	S_PHAs_Metabolism			292	IPPMIa	leuC and leuD	PP_1985 and PP_1986	S_Valine__Leucine__and_Isoleucine_Metabolism
247	UREA	470.547	0.00312985	1.08492e-05	0.999999	PP_2843 and PP_2844 and PP_2845 and PP_2842 and PP_2846 and PP_2848 and PP_2849 and PP_2847	['ureA', 'ureB', 'ureC', 'ureD', 'ureE', 'ureF', 'ureG', 'ureJ']	S_Urea_cycleamino_group_metabolism	271	RNDR3	((nrdB and nrdA) and trxA) or ((nrdB and nrdA) and trx) or ((nrdB and nrdA) and trxC)	((PP_1177 and PP_1179) and PP_5215) or ((PP_1177 and PP_1179) and PP_0510) or ((PP_1177 and PP_1179) and PP_5069)	S_Pyrimidine_Metabolism			293	UAAGDS	murE	PP_1332	S_Cell_Envelope_Biosynthesis__Peptidoglycan_Biosynthesis
248	OBDHc	470.547	0.00287956	-2.57547e-12	1		[]	S_Alternate_Carbon__Propanoate_Metabolism	270	RNDR2	((nrdB and nrdA) and trxA) or ((nrdB and nrdA) and trx) or ((nrdB and nrdA) and trxC)	((PP_1177 and PP_1179) and PP_5215) or ((PP_1177 and PP_1179) and PP_0510) or ((PP_1177 and PP_1179) and PP_5069)	S_Purine_Metabolism			294	PSSA140	pssA or	PP_3664 or PP_4677	S_Glycerophospholipid_Metabolism
249	AACOAT	470.547	0.00392667	-1.22579e-12	1	PP_3071	['aacs']	S_Butanoate_Metabolism	146	LPADSS2_1	lpxB	PP_1604	S_Cell_Envelope_Biosynthesis__Lipid_A_Biosynthesis			295	UMPK	cmk or pyrH	PP_1771 or PP_1593	S_Pyrimidine_Metabolism
250	ALAALAtex	470.547	0.000268142	1.96731e-13	1	PP_0883	['opdP']	S_Transport__Outer_Membrane	311	UDCPDPpp	uppP	PP_2862	S_Cell_Envelope_Biosynthesis__Peptidoglycan_Biosynthesis			296	1PQQS			S_Cofactor_and_Prosthetic_Group_Biosynthesis___Pyrroloquinoline_quinone_biosynthesis
251	THRt2pp	470.547	0.0215967	4.11756e-12	1	PP_2239	['rhtA']	S_Transport__Inner_Membrane	148	LPSGTR1_kt	waaG	PP_0343	S_Cell_Envelope_Biosynthesis__LPS_Biosynthesis			297	3HAACOAT141		PP_1408	S_PHAs_Metabolism
252	P_XYLtpp	470.547	0.0431933	-6.84106e-12	1		[]	S_Transport__Inner_Membrane	149	LPSGTR2_kt		PP_4943	S_Cell_Envelope_Biosynthesis__LPS_Biosynthesis			298	MLDCP1App			S_Cell_Envelope_Biosynthesis__Peptidoglycan_Biosynthesis
253	RHA141tex	470.547	0.000144944	1.31121e-13	1		[]	S_Transport__Outer_Membrane	151	LPSGTR4_kt			S_Cell_Envelope_Biosynthesis__LPS_Biosynthesis			299	UPP3S	hemD	PP_0187	S_Cofactor_and_Prosthetic_Group_Biosynthesis__Porphyrin_and_Chlorophyll_Metabolism
254	PROD2	470.547	0.0143978	-3.8546e-12	1	PP_4947	['putA']	S_Arginine_and_Proline_Metabolism	55	EDTXS1_kt	htrB or	PP_1735 or PP_0063	S_Cell_Envelope_Biosynthesis__Lipid_A_Biosynthesis			300	CLtex			S_Transport__Outer_Membrane
255	RBK	470.547	0.0107983	3.61815e-13	1	PP_2458	['rbsK']	S_Alternate_Carbon__Ribose_Metabolism	166	MOAT2_kt	waaA	PP_4928	S_Cell_Envelope_Biosynthesis__Lipid_A_Biosynthesis			301	IMPD	guaB	PP_1031	S_Purine_Metabolism
256	4HBHYOX	470.547	0.000909333	-5.95341e-13	1	PP_3537	['pobA']	S_Aromatic_Compounds_Degradation__B_Ketoadipate_pathway	288	TDSK2	lpxK	PP_1900	S_Cell_Envelope_Biosynthesis__Lipid_A_Biosynthesis			302	PERD	pdxB	PP_2117	S_Cofactor_and_Prosthetic_Group_Biosynthesis__Vitamin_B6_Metabolism
257	GLYALDtex	470.547	0.00087836	2.23534e-13	1		[]	S_Transport__Outer_Membrane	167	MOAT_kt	waaA	PP_4928	S_Cell_Envelope_Biosynthesis__Lipid_A_Biosynthesis			303	MOGDS	mobA	PP_3457	S_Cofactor_and_Prosthetic_Group_Biosynthesis__Molybdopterin_Biosynthesis
258	3OAR120	470.547	0.00718371	0.00169227	0.999843	PP_1914	['fabG']	S_Fatty_Acid__Biosynthesis	359	ALATRS	alaS	PP_4474	S_tRNA_Charging			304	DXPS	dxs	PP_0527	S_Cofactor_and_Prosthetic_Group_Biosynthesis__Terpenoid_backbone_biosynthesis
259	CTECOAI6	470.547	0.00500071	0.0017779	0.999877	PP_2136	['fadB']	S_Fatty_Acid_Metabolism	150	LPSGTR3_kt			S_Cell_Envelope_Biosynthesis__LPS_Biosynthesis			305	DNMPPA			S_Cofactor_and_Prosthetic_Group_Biosynthesis__Folate_Biosynthesis
260	TRPS2	470.547	0.00211162	0.00188746	1	PP_0082 and PP_0083	['trpA', 'trpB']	S_Phenylalanine_Tyrosine_Tryptophan_Biosynthesis	143	LIPAH	lpxOA or	PP_2423 or PP_4570	S_Cell_Envelope_Biosynthesis__Lipid_A_Biosynthesis			306	FE3DCITCH		PP_s0001	S_Iron_uptake_and_metabolism
261	THRt4pp	470.547	0.0215967	5.96317e-12	1	PP_2443	['sstT']	S_Transport__Inner_Membrane	147	LPSALAT			S_Cell_Envelope_Biosynthesis__LPS_Biosynthesis			307	FUM	fumC-I or fumC-II or	PP_0944 or PP_1755 or PP_0897	S_TCA_Cycle
262	LPLIPAL1E161pp	470.547	0.00125198	-2.1549e-11	1	PP_2318	['tesA']	S_Glycerophospholipid_Metabolism	111	HEPK3_kt	or	PP_0345 or PP_0346	S_Cell_Envelope_Biosynthesis__LPS_Biosynthesis			308	BTS5	bioB	PP_0362	S_Cofactor_and_Prosthetic_Group_Biosynthesis__Biotin_Biosynthesis
263	AKGt2rpp	470.547	0.000685608	1.65236e-13	1	PP_1400	['kgtP']	S_Transport__Inner_Membrane	113	HEPT2_kt	waaF	PP_0341	S_Cell_Envelope_Biosynthesis__Lipid_A_Biosynthesis			309	CBMKr	arcC	PP_0999	S_Glutamate_Metabolism
264	OXOAEL	470.547	0.00169386	-6.92936e-13	1	PP_1380	['pcaD']	S_Aromatic_Compounds_Degradation__B_Ketoadipate_pathway	234	PLPSabctex	and lptB and and and	PP_0954 and PP_0953 and PP_0955 and PP_0982 and PP_0983	S_Cell_Envelope_Biosynthesis__O_antigen_Biosynthesis			310	MLDCP3App			S_Cell_Envelope_Biosynthesis__Peptidoglycan_Biosynthesis
265	ASPO5	470.547	6.62126e-05	5.53648e-05	1	PP_1426	['nadB']	S_Cofactor_and_Prosthetic_Group_Biosynthesis__Nicotinamide_Biosynthesis	384	COLIPAabcpp_kt	msbA	PP_4935	S_Cell_Envelope_Biosynthesis__LPS_Biosynthesis			311	PPNDH	pheA	PP_1769	S_Phenylalanine_Tyrosine_Tryptophan_Biosynthesis
266	PALGSKT	470.547	0.000107313	-1.22238e-13	1	PP_1286 and PP_1287 and PP_1285 and PP_1282	['alg44', 'alg8', 'algK', 'algX']	S_Alginate_biosynthesis	233	PLPSLpp	wzy	PP_4936	S_Cell_Envelope_Biosynthesis__O_antigen_Biosynthesis			312	PGI	pgi-I or pgi-II	PP_1808 or PP_4701	S_Glycolysis
267	ADNCYC	470.547	0.0107983	4.38049e-12	1	PP_5222	['cyaA']	S_Purine_Metabolism	312	UDCPPtppi			S_Cell_Envelope_Biosynthesis__O_antigen_Biosynthesis			313	PQQFEP	pqqA and pqqF	PP_0380 and PP_0381	S_Cofactor_and_Prosthetic_Group_Biosynthesis___Pyrroloquinoline_quinone_biosynthesis
268	PACCOAL	470.547	0.00128935	-5.49775e-13	1	PP_3279	['paaK']	S_Aromatic_Compounds_Degradation__Phenylacetyl_CoA_Catabolom	112	HEPT1_kt	waaC	PP_0342	S_Cell_Envelope_Biosynthesis__Lipid_A_Biosynthesis			314	PDX5POi	pdxH	PP_1129	S_Cofactor_and_Prosthetic_Group_Biosynthesis__Vitamin_B6_Metabolism
269	P_Xylt1	470.547	0.0431933	-1.44678e-11	1		[]	S_Transport__Outer_Membrane	56	EDTXS2_kt	or htrB	PP_0063 or PP_1735	S_Cell_Envelope_Biosynthesis__Lipid_A_Biosynthesis			315	UREA	ureA and ureB and ureC and ureD and ureE and ureF and ureG and ureJ	PP_2843 and PP_2844 and PP_2845 and PP_2842 and PP_2846 and PP_2848 and PP_2849 and PP_2847	S_Urea_cycleamino_group_metabolism
270	RHA100tex	470.547	0.000204708	2.80517e-13	1		[]	S_Transport__Outer_Membrane	110	HEPK2_kt	or	PP_0346 or PP_0345	S_Cell_Envelope_Biosynthesis__LPS_Biosynthesis			316	3OAS181	fabB	PP_4175	S_Fatty_Acid__Biosynthesis
271	GLYALDtpp	470.547	0.00087836	2.29493e-13	1	PP_1076	['glpF']	S_Transport__Inner_Membrane	109	HEPK1_kt	waaP	PP_0344	S_Cell_Envelope_Biosynthesis__LPS_Biosynthesis			317	ALAALAr	ddlA or ddlB	PP_4346 or PP_1339	S_Cell_Envelope_Biosynthesis__Peptidoglycan_Biosynthesis
272	PSD161	470.547	0.00146117	0.00213641	0.999021	PP_4908	['psd']	S_Glycerophospholipid_Metabolism	313	UDPG4E	galE or or wbpV	PP_3129 or PP_0551 or PP_1803	S_Cell_Envelope_Biosynthesis			318	LIPOCT	lipB	PP_4801	S_Cofactor_and_Prosthetic_Group_Biosynthesis
273	LSERDHr	470.547	0.0172773	-1.27898e-11	1	PP_4862	['ydfG']	S_Glycine__Serine_and_threonine_metabolism	322	USHD1	lpxH	PP_2902	S_Cell_Envelope_Biosynthesis__Lipid_A_Biosynthesis			319	UAMAGS	murD	PP_1335	S_Cell_Envelope_Biosynthesis
274	PPGPPDP	470.547	0.0107983	-1.18155e-12	1	PP_5302	['spoT']	S_Purine_Metabolism	108	HEPCT		PP_4944	S_Cell_Envelope_Biosynthesis__LPS_Biosynthesis			320	GLUR	murI	PP_0736	S_Glutamate_Metabolism
275	QUIDH	470.547	0.00863867	-3.26851e-12	1	PP_3569	['quiA']	S_Aromatic_Compounds_Degradation__B_Ketoadipate_pathway	301	UACGAMDH2	wbpM	PP_1805	S_Cell_Envelope_Biosynthesis__O_antigen_Biosynthesis			321	PItex	oprP	PP_0037	S_Transport__Outer_Membrane
276	ACACt2pp	470.547	0.000664513	1.12749e-13	1	PP_3124	['']	S_Transport__Inner_Membrane	320	UQUIVOT	wbpL	PP_1804	S_Cell_Envelope_Biosynthesis__O_antigen_Biosynthesis			322	UDCPPtppi			S_Cell_Envelope_Biosynthesis__O_antigen_Biosynthesis
277	PYRt2rpp	470.547	0.00119981	-3.14051e-13	1		[]	S_Transport__Inner_Membrane	44	DHFR	folA	PP_5132	S_Cofactor_and_Prosthetic_Group_Biosynthesis__Folate_Biosynthesis			323	3OAR161	fabG	PP_1914	S_Fatty_Acid__Biosynthesis
278	NI2t4pp	470.547	0.0254448	0.00385581	1	PP_0026	['']	S_Heavy_Metal_Tolerance	294	TMDS	thyA	PP_5141	S_Pyrimidine_Metabolism			324	PGMT	cpsG or algC or pgm	PP_1777 or PP_5288 or PP_3578	S_Starch_and_Sucrose_Metabolism
279	PQQtpp	470.547	0.00863867	-2.73781e-12	1		[]	S_Transport__Inner_Membrane	269	RNDR1	((nrdB and nrdA) and trxA) or ((nrdB and nrdA) and trx) or ((nrdB and nrdA) and trxC)	((PP_1177 and PP_1179) and PP_5215) or ((PP_1177 and PP_1179) and PP_0510) or ((PP_1177 and PP_1179) and PP_5069)	S_Purine_Metabolism			325	PPPGO		PP_0189	S_Cofactor_and_Prosthetic_Group_Biosynthesis__Porphyrin_and_Chlorophyll_Metabolism
280	NI2t3pp	470.547	0.0431933	-3.59959e-11	1	PP_4774	['fieF']	S_Heavy_Metal_Tolerance	4	3HAACOAT120		PP_1408	S_PHAs_Metabolism			326	PG181abcpp	msbA	PP_4935	S_Transport__ABC_system
281	PPNDH	470.547	0.00772303	0.00464709	1	PP_1769	['pheA']	S_Phenylalanine_Tyrosine_Tryptophan_Biosynthesis	66	EX_mg2_e			Extracellular exchange			327	PETNT161_kt			S_Cell_Envelope_Biosynthesis__LPS_Biosynthesis
282	H2St1pp	470.547	0.00139333	7.35703e-14	1		[]	S_Transport__Inner_Membrane	161	MG2tex			S_Transport__Outer_Membrane			328	MTHFD	folD-I or folD-II	PP_1945 or PP_2265	S_Cofactor_and_Prosthetic_Group_Biosynthesis__One_Carbon_pool_by_folate
283	H2SO	470.547	0.00134979	7.57197e-14	1	PP_s0001	['']	S_Sulfur_Metabolism	377	CLtex			S_Transport__Outer_Membrane			329	MPTS	moaD and moaE	PP_1293 and PP_1294	S_Cofactor_and_Prosthetic_Group_Biosynthesis__Molybdopterin_Biosynthesis
284	ORNDC	470.547	0.00359783	0.00161862	0.9997	PP_0864	['speC']	S_Arginine_and_Proline_Metabolism	31	CAt6pp		PP_0928	S_Transport__Inner_Membrane			330	PGSA161	pgsA	PP_4097	S_Glycerophospholipid_Metabolism
285	ACOAD25f	470.547	0.00617048	3.35234e-12	1	PP_1893	['fadE']	S_Fatty_Acid_Metabolism	30	CA2tex			S_Transport__Outer_Membrane			331	PMPK	thiD	PP_4782	S_Cofactor_and_Prosthetic_Group_Biosynthesis__Thiamine_Metabolism
286	OXFOtex	470.547	0.00205683	2.07871e-13	1		[]	S_Transport__Outer_Membrane	60	EX_cl_e			Extracellular exchange			332	ASPCT	pyrB and pyrC'	PP_4998 and PP_4999	S_Pyrimidine_Metabolism
287	GLUTARtex	470.547	0.000508157	2.04279e-15	1		[]	S_Transport__Outer_Membrane	59	EX_ca2_e			Extracellular exchange			333	ILEDHr_1	ldh	PP_4617	S_Valine__Leucine__and_Isoleucine_Metabolism
288	ALGSex9	470.547	9.37966e-05	5.0082e-14	1	PP_1284	['algE']	S_Alginate_biosynthesis	69	EX_na1_e			Extracellular exchange			334	ATHRDHr	ydfG	PP_4862	S_Glycine__Serine_and_threonine_metabolism
289	HIStex	470.547	0.000429784	-2.92214e-14	1	PP_0799	['opdC']	S_Transport__Outer_Membrane	181	NAtex			S_Transport__Outer_Membrane			335	BACCL	birA	PP_0437	S_Cofactor_and_Prosthetic_Group_Biosynthesis__Biotin_Biosynthesis
290	LPLIPAL1E160pp	470.547	0.00125198	-8.66105e-13	1	PP_2318	['tesA']	S_Glycerophospholipid_Metabolism	403	DXPS	dxs	PP_0527	S_Cofactor_and_Prosthetic_Group_Biosynthesis__Terpenoid_backbone_biosynthesis			336	3HAD140	fabZ or fabA	PP_1602 or PP_4174	S_Fatty_Acid__Biosynthesis
291	ALGSex11	470.547	0.000536563	-5.25758e-14	1	PP_1284	['algE']	S_Alginate_biosynthesis	126	ICYSDS	iscS-I or iscS-II	PP_0842 or PP_2435	S_Cofactor_and_Prosthetic_Group_Biosynthesis__FeS_clusters_metabolism			337	CYRDAAT	cobO	PP_1672	S_Cofactor_and_Prosthetic_Group_Biosynthesis__Porphyrin_and_Chlorophyll_Metabolism
292	AMPN	470.547	0.0107983	-2.11028e-15	1	PP_4779	['amn']	S_Purine_Metabolism	68	EX_mobd_e			Extracellular exchange			338	U23GAAT2_1	lpxD	PP_1601	S_Cell_Envelope_Biosynthesis__Lipid_A_Biosynthesis
293	PDE1	470.547	0.0107983	-6.66676e-12	1		[]	S_Purine_Metabolism	157	MECDPDH5	fdxA and ispG	PP_1625 and PP_0853	S_Cofactor_and_Prosthetic_Group_Biosynthesis__Terpenoid_backbone_biosynthesis			339	3OAS161	fabB	PP_4175	S_Fatty_Acid__Biosynthesis
294	DHAD1_copy2	470.547	0.0286496	0.0247725	1	PP_5128	['ilvD']	S_Valine__Leucine__and_Isoleucine_Metabolism	402	DXPRIi	dxr	PP_1597	S_Cofactor_and_Prosthetic_Group_Biosynthesis__Terpenoid_backbone_biosynthesis			340	PSSA160	or pssA	PP_4677 or PP_3664	S_Glycerophospholipid_Metabolism
295	MOTH1	470.547	0.00539917	1.62069e-12	1	PP_4051	['treZ']	S_Starch_and_Sucrose_Metabolism	33	CDPMEK	ispE	PP_0723	S_Cofactor_and_Prosthetic_Group_Biosynthesis__Terpenoid_backbone_biosynthesis			341	PRATPP	hisE	PP_5015	S_Histidine_Metabolism
296	G3PAT161	470.547	0.00288263	0.00163392	1	PP_1520	['plsB']	S_Glycerophospholipid_Metabolism	158	MEPCT	ispD	PP_1614	S_Cofactor_and_Prosthetic_Group_Biosynthesis__Terpenoid_backbone_biosynthesis			342	3OAR80	fabG	PP_1914	S_Fatty_Acid__Biosynthesis
297	QUIN2tex	470.547	0.000383941	-9.09184e-14	1	PP_3570	['oprB-III']	S_Transport__Outer_Membrane	62	EX_cobalt2_e			Extracellular exchange			343	USHD1	lpxH	PP_2902	S_Cell_Envelope_Biosynthesis__Lipid_A_Biosynthesis
298	GLCNtex	470.547	0.000520402	2.09856e-14	1	PP_1173	['galP-I']	S_Transport__Outer_Membrane	380	COBALT2tex			S_Transport__Outer_Membrane			344	FRDO4r	fdx and fpr-II	PP_0847 and PP_4646	S_Iron_uptake_and_metabolism
299	PPRDNDH	470.547	0.00227333	-1.23772e-12	1		[]	S_Lysine_Metabolism	373	CLPNS161pp	clsA or clsB	PP_5364 or PP_3264	S_Glycerophospholipid_Metabolism			345	SULR	cysI and	PP_2371 and PP_0860	S_Sulfur_Metabolism
300	ADD	470.547	0.00542084	4.71531e-13	1	PP_0591	['']	S_Purine_Metabolism	63	EX_cu2_e			Extracellular exchange			346	DAGK161	dgkA-I or dgkA-II	PP_1636 or PP_2973	S_Glycerophospholipid_Metabolism
301	APG3PAT181	470.547	0.00162671	0.000737597	1	PP_0391	['plsY']	S_Glycerophospholipid_Metabolism	73	EX_zn2_e			Extracellular exchange			347	PC8XM	cobH	PP_4828	S_Cofactor_and_Prosthetic_Group_Biosynthesis__Porphyrin_and_Chlorophyll_Metabolism
302	TRPS3	470.547	0.00216146	0.00188746	1	PP_0082 and PP_0083	['trpA', 'trpB']	S_Phenylalanine_Tyrosine_Tryptophan_Biosynthesis	70	EX_ni2_e			Extracellular exchange			348	GLYK	glpK	PP_1075	S_Glycerophospholipid_Metabolism
303	PACt1	470.547	0.000288919	5.88826e-15	1	PP_3271	['phaK']	S_Transport__Outer_Membrane	67	EX_mn2_e			Extracellular exchange			349	NI2tex			S_Transport__Outer_Membrane
304	SBO3rt2pp	470.547	0.0215967	6.44942e-12	1		[]	S_Transport__Inner_Membrane	164	MNtex			S_Transport__Outer_Membrane			350	LPADSS2_1	lpxB	PP_1604	S_Cell_Envelope_Biosynthesis__Lipid_A_Biosynthesis
305	FORGLUIH2	470.547	0.0019197	-3.91146e-13	1	PP_5036	['hutF']	S_Histidine_Metabolism	188	NI2tex			S_Transport__Outer_Membrane			351	FMNAT	ribF	PP_0602	S_Cofactor_and_Prosthetic_Group_Biosynthesis__Riboflavin_Metabolism
306	3OXOADPt_ex	470.547	0.000405571	-1.86172e-13	1		[]	S_Transport__Outer_Membrane	191	NNDPR	nadC	PP_0787	S_Cofactor_and_Prosthetic_Group_Biosynthesis__Nicotinamide_Biosynthesis			352	ASAD	asd	PP_1989	S_Lysine_Metabolism
307	GPDDA2	470.547	0.00125198	6.99092e-14	1	PP_2152	['ugpQ']	S_Glycerophospholipid_Metabolism	264	QULNS	nadA	PP_1231	S_Cofactor_and_Prosthetic_Group_Biosynthesis__Nicotinamide_Biosynthesis			353	EX_h_e			Extracellular exchange
308	3HBCOAHL	470.547	0.00392667	-1.24117e-12	1		[]	S_Valine__Leucine__and_Isoleucine_Metabolism	376	CLt3_2pp		PP_3959	S_Transport__Inner_Membrane			354	PGSA181	pgsA	PP_4097	S_Glycerophospholipid_Metabolism
309	GUDBUTNAH	470.547	0.00215967	1.14324e-13	1	PP_4523	['']	S_Arginine_and_Proline_Metabolism	165	MOADSUx	(iscS-I or iscS-II) and moaD	(PP_0842 or PP_2435) and PP_1293	S_Cofactor_and_Prosthetic_Group_Biosynthesis__Molybdopterin_Biosynthesis			355	LPSGTR3_kt			S_Cell_Envelope_Biosynthesis__LPS_Biosynthesis
310	GTPHs	470.547	0.00359944	1.98141e-13	1	PP_s0001	['']	S_Purine_Metabolism	393	DB4PS	ribAB-II or ribB or ribAB-I	PP_3813 or PP_0530 or PP_0516	S_Cofactor_and_Prosthetic_Group_Biosynthesis__Riboflavin_Metabolism			356	GAPDi_nadp	or	PP_0665 or PP_3443	S_Gluconeogenesis
311	TRPS1_copy1	470.547	0.00211162	0.00188746	1	PP_0082 and PP_0083	['trpA', 'trpB']	S_Phenylalanine_Tyrosine_Tryptophan_Biosynthesis	175	MPTSS	moeB	PP_0735	S_Cofactor_and_Prosthetic_Group_Biosynthesis__Molybdopterin_Biosynthesis			357	ADOCBIK	cobP	PP_1678	S_Cofactor_and_Prosthetic_Group_Biosynthesis__Porphyrin_and_Chlorophyll_Metabolism
312	GPDDA4	470.547	0.000981667	2.38793e-13	1	PP_2152	['ugpQ']	S_Glycerophospholipid_Metabolism	267	RBFSa	ribE or ribC	PP_0515 or PP_2916	S_Cofactor_and_Prosthetic_Group_Biosynthesis__Riboflavin_Metabolism			358	CO2tex		PP_s0001	S_Transport__Outer_Membrane
313	GTHRDabc2pp	470.547	0.00254078	1.24971e-13	1		[]	S_Transport__ABC_system	375	CLPNS181pp	clsA or clsB	PP_5364 or PP_3264	S_Glycerophospholipid_Metabolism			359	R15BPK	phnN	PP_4469	S_Alternate_Carbon__Ribose_Metabolism
314	GUAD	470.547	0.00269958	1.3492e-13	1	PP_4281	['guaD']	S_Purine_Metabolism	104	GTPCI	folEA-II or folEA-I or folEB	PP_2512 or PP_1823 or PP_3324	S_Cofactor_and_Prosthetic_Group_Biosynthesis__Folate_Biosynthesis			360	3PQQS			S_Cofactor_and_Prosthetic_Group_Biosynthesis___Pyrroloquinoline_quinone_biosynthesis
315	SO4t4pp_1	470.547	0.00590868	0.00452439	1	PP_3931	['yfbS']	S_Transport__Inner_Membrane	398	DNMPPA			S_Cofactor_and_Prosthetic_Group_Biosynthesis__Folate_Biosynthesis			361	THRA	ltaE	PP_0321	S_Glycine__Serine_and_threonine_metabolism
316	OXAtpp	470.547	0.00205683	1.72644e-13	1		[]	S_Transport__Inner_Membrane	399	DNTPPA			S_Cofactor_and_Prosthetic_Group_Biosynthesis__Folate_Biosynthesis			362	DM_amob_c			Intracellular demand
317	GTPDPK	470.547	0.0107983	5.98071e-13	1	PP_1656	['relA']	S_Purine_Metabolism	131	IPDDI		PP_0565	S_Cofactor_and_Prosthetic_Group_Biosynthesis__Terpenoid_backbone_biosynthesis			363	VALDHr	ldh	PP_4617	S_Valine__Leucine__and_Isoleucine_Metabolism
318	NDP8	470.547	0.0107983	4.06752e-13	1	PP_5286	['dut']	S_Pyrimidine_Metabolism	91	GCALDD	aldB-II or aldB-I	PP_2680 or PP_0545	S_Cofactor_and_Prosthetic_Group_Biosynthesis__Folate_Biosynthesis			364	I4FE4ST	iscA and iscU	PP_0844 and PP_0843	S_Cofactor_and_Prosthetic_Group_Biosynthesis__FeS_clusters_metabolism
319	COt_1	470.547	6.47576e-05	1.28327e-16	1	PP_s0001	['']	S_Transport__Outer_Membrane	45	DHFS	folC	PP_1997	S_Cofactor_and_Prosthetic_Group_Biosynthesis__Folate_Biosynthesis			365	SADT	cysD and cysNC	PP_1303 and PP_1304	S_Sulfur_Metabolism
320	GUAPRT	470.547	0.00539917	3.17167e-13	1	PP_0747	['']	S_Purine_Metabolism	46	DHNPA_1	folB	PP_0392	S_Cofactor_and_Prosthetic_Group_Biosynthesis__Folate_Biosynthesis			366	HISTD	hisD	PP_0966	S_Histidine_Metabolism
321	ALGSex8	470.547	8.82397e-05	-1.42272e-15	1	PP_1284	['algE']	S_Alginate_biosynthesis	338	ADCL	pabC	PP_1917	S_Cofactor_and_Prosthetic_Group_Biosynthesis__Folate_Biosynthesis			367	CTECOAI6	fadB	PP_2136	S_Fatty_Acid_Metabolism
322	GTPDPDP	470.547	0.00539917	1.74538e-13	1	PP_5216	['ppx']	S_Purine_Metabolism	340	ADCS	pabB	PP_2329	S_Cofactor_and_Prosthetic_Group_Biosynthesis__Folate_Biosynthesis			368	MCTP1App	mrcA or mrcB or mrdA-I or mrdA-II or ftsI	PP_5084 or PP_4683 or PP_3741 or PP_4807 or PP_1331	S_Cell_Envelope_Biosynthesis__Peptidoglycan_Biosynthesis
323	DESATPE160	470.547	0.00196333	1.49499e-14	1	PP_0217	['desA']	S_Fatty_Acid__Biosynthesis	49	DHPPDA2	ribD	PP_0514	S_Cofactor_and_Prosthetic_Group_Biosynthesis__Riboflavin_Metabolism			369	PRAIS	purM	PP_1665	S_Purine_Metabolism
324	OSKTpp	470.547	1.49073e-05	0.000423069	0.999961		[]	S_Cell_Envelope_Biosynthesis__O_antigen_Biosynthesis	171	MPTAT	moaB-I or moaB-II	PP_2122 or PP_4600	S_Cofactor_and_Prosthetic_Group_Biosynthesis__Molybdopterin_Biosynthesis			370	MOCOS	moeA	PP_2123	S_Cofactor_and_Prosthetic_Group_Biosynthesis__Molybdopterin_Biosynthesis
325	ECOAH12	470.547	0.00392667	1.95105e-14	1		[]	S_Valine__Leucine__and_Isoleucine_Metabolism	174	MPTS	moaD and moaE	PP_1293 and PP_1294	S_Cofactor_and_Prosthetic_Group_Biosynthesis__Molybdopterin_Biosynthesis			371	G1SAT	hemL	PP_4784	S_Cofactor_and_Prosthetic_Group_Biosynthesis__Porphyrin_and_Chlorophyll_Metabolism
326	ASPSALy	470.547	0.0107983	-4.20079e-13	1	PP_4422	['gabD-II']	S_Alternate_Carbon_and_Nitrogen_source__Ectoine_Metabolism	22	APRAUR	ribD	PP_0514	S_Cofactor_and_Prosthetic_Group_Biosynthesis__Riboflavin_Metabolism			372	HCO3E	cynT	PP_0100	Unassigned
327	PHADPCT60	470.547	0.0107983	7.07067e-14	1	PP_5004	['phaB']	S_PHAs_Metabolism	268	RBFSb	ribH	PP_0517	S_Cofactor_and_Prosthetic_Group_Biosynthesis__Riboflavin_Metabolism			373	APPLDHr			S_Cofactor_and_Prosthetic_Group_Biosynthesis__Porphyrin_and_Chlorophyll_Metabolism
328	DHPM2	470.547	0.00118338	-2.94515e-17	1	PP_4036	['pydB']	S_Alternate_Carbon_and_Nitrogen_source__Nucleotide_Metabolism	235	PMDPHT			S_Cofactor_and_Prosthetic_Group_Biosynthesis__Riboflavin_Metabolism			374	TDSK2	lpxK	PP_1900	S_Cell_Envelope_Biosynthesis__Lipid_A_Biosynthesis
329	DLMETR	470.547	0.0143978	8.06433e-14	1	PP_3722	['alr']	S_Alternate_Carbon_and_Nitrogen_source__D_Amino_acids_Metabolism	385	CPMPS	( and moaC) or ( and moaC) or (moaA and moaC)	(PP_1969 and PP_1292) or (PP_2482 and PP_1292) or (PP_4597 and PP_1292)	S_Cofactor_and_Prosthetic_Group_Biosynthesis__Molybdopterin_Biosynthesis			375	EX_cobalt2_e			Extracellular exchange
330	PG161abcpp	470.547	0.00239935	0.000279548	0.999994	PP_4935	['msbA']	S_Transport__ABC_system	105	GTPCII2	ribA or ribAB-I or ribAB-II	PP_0522 or PP_0516 or PP_3813	S_Cofactor_and_Prosthetic_Group_Biosynthesis__Riboflavin_Metabolism			376	DAPDC	lysA-II or lysA-I	PP_5227 or PP_2077	S_Lysine_Metabolism
331	PLIPA1G160pp	470.547	0.00239963	1.44506e-14	1		[]	S_Glycerophospholipid_Metabolism	372	CLPNS160pp	clsA or clsB	PP_5364 or PP_3264	S_Glycerophospholipid_Metabolism			377	3OAR40	fabG	PP_1914	S_Fatty_Acid__Biosynthesis
332	DURAD2	470.547	0.00118338	-6.77059e-16	1	PP_4038 and PP_4037	['pydA', 'pydX']	S_Alternate_Carbon_and_Nitrogen_source__Nucleotide_Metabolism	260	PYNP2r			S_Pyrimidine_Metabolism			378	AKGDH	sucA and sucB and lpdG	PP_4189 and PP_4188 and PP_4187	S_TCA_Cycle
333	2AACLPPEAT180	470.547	0.00172773	9.63899e-15	1	PP_1700	['']	S_Glycerophospholipid_Metabolism	242	PPNCL2	dfp	PP_5285	S_Cofactor_and_Prosthetic_Group_Biosynthesis__Pantothenate_and_CoA_Biosynthesis			379	Ktex			S_Transport__Outer_Membrane
334	PHEMEtonex	470.547	0.0431933	-5.48957e-14	1	PP_1006 and (PP_5306 and PP_5307 and PP_5308)	['', 'exbB', 'exbD', 'tonB']	S_Transport__Outer_Membrane	198	PANTS	panC	PP_4700	S_Cofactor_and_Prosthetic_Group_Biosynthesis__Pantothenate_and_CoA_Biosynthesis			380	DAPE	or dapF	PP_3790 or PP_5228	S_Lysine_Metabolism
335	MCCC	470.547	0.00392667	1.40994e-14	1	PP_4065 and PP_4067	['mccB', 'mccA']	S_Valine__Leucine__and_Isoleucine_Metabolism	240	PPCDC	dfp	PP_5285	S_Cofactor_and_Prosthetic_Group_Biosynthesis__Pantothenate_and_CoA_Biosynthesis			381	ADSL2r	purB	PP_4016	S_Purine_Metabolism
336	2DHGLCK	470.547	0.0143978	6.70945e-15	1	PP_3378	['kguK']	S_Glycolysis	238	PNTK	coaX	PP_0438	S_Cofactor_and_Prosthetic_Group_Biosynthesis__Pantothenate_and_CoA_Biosynthesis			382	SK_pqqA_kt_c			Intracellular source/sink
337	FA80ACPHi	470.547	0.00617048	2.06692e-14	1	PP_0922	['']	S_Fatty_Acid__Biosynthesis	170	MOHMT	panB	PP_4699	S_Cofactor_and_Prosthetic_Group_Biosynthesis__Pantothenate_and_CoA_Biosynthesis			383	TYRTA	tyrB or amaC	PP_1972 or PP_3590	S_Aromatic_Compounds_Degradation__Homogentisate_pathway
338	2AGPG180tipp	470.547	0.00172773	9.01992e-15	1	PP_1700	['']	S_Glycerophospholipid_Metabolism	400	DPR	or panE or	PP_2998 or PP_1351 or PP_2325	S_Cofactor_and_Prosthetic_Group_Biosynthesis__Pantothenate_and_CoA_Biosynthesis			384	IGPS	trpC	PP_0422	S_Phenylalanine_Tyrosine_Tryptophan_Biosynthesis
339	MBCOAi	470.547	0.00392667	1.86669e-14	1	PP_4064	['ivd']	S_Valine__Leucine__and_Isoleucine_Metabolism	102	GRTT	ispA	PP_0528	S_Cofactor_and_Prosthetic_Group_Biosynthesis__Terpenoid_backbone_biosynthesis			385	UAGDP	glmU	PP_5411	S_Cell_Envelope_Biosynthesis__O_antigen_Biosynthesis
340	PRAMPC_copy1	470.547	0.0049856	0.00307204	1	PP_5014	['hisI']	S_Histidine_Metabolism	51	DMATT	ispA	PP_0528	S_Cofactor_and_Prosthetic_Group_Biosynthesis__Terpenoid_backbone_biosynthesis			386	5DOAN			S_Purine_Metabolism
341	PGP180abcpp	470.547	0.000789827	4.03153e-13	1	PP_4935	['msbA']	S_Transport__ABC_system	179	NADK	ppnK	PP_2012	S_Cofactor_and_Prosthetic_Group_Biosynthesis__Nicotinamide_Biosynthesis			387	PRMICI_copy1	hisA	PP_0292	S_Histidine_Metabolism
342	DALAtex	470.547	0.0010045	-1.89187e-15	1		[]	S_Transport__Outer_Membrane	168	MOCOS	moeA	PP_2123	S_Cofactor_and_Prosthetic_Group_Biosynthesis__Molybdopterin_Biosynthesis			388	3HAD80	fabZ or fabA	PP_1602 or PP_4174	S_Fatty_Acid__Biosynthesis
343	ACSERtex	470.547	0.000617048	-4.20135e-15	1		[]	S_Transport__Outer_Membrane	317	UPP3MT	cobA or cysG or	PP_2090 or PP_3999 or PP_0188	S_Cofactor_and_Prosthetic_Group_Biosynthesis__Porphyrin_and_Chlorophyll_Metabolism			389	3OAS180	fabB	PP_4175	S_Fatty_Acid__Biosynthesis
344	PHADPCP100	470.547	0.0107983	2.67725e-14	1	PP_5004	['phaB']	S_PHAs_Metabolism	121	I2FE2SS2fdx	fdx and iscA and (iscS-I or iscS-II) and iscU	PP_0847 and PP_0844 and (PP_0842 or PP_2435) and PP_0843	S_Cofactor_and_Prosthetic_Group_Biosynthesis__FeS_clusters_metabolism			390	PGPP180	pgpA	PP_0520	S_Glycerophospholipid_Metabolism
345	FBA	470.547	0.00575911	-1.41854e-14	1	PP_4960	['fba']	S_Glycolysis	122	I2FE2SSfdx	fdx and iscA and (iscS-I or iscS-II) and iscU	PP_0847 and PP_0844 and (PP_0842 or PP_2435) and PP_0843	S_Cofactor_and_Prosthetic_Group_Biosynthesis__FeS_clusters_metabolism			391	HBZOPT	ubiA	PP_5318	S_Cofactor_and_Prosthetic_Group_Biosynthesis__Ubiquinone_biosynthesis
346	PLIPA1G161pp	470.547	0.00239963	3.05071e-15	1		[]	S_Glycerophospholipid_Metabolism	124	I4FE4SRfdx	fdx and iscU	PP_0847 and PP_0843	S_Cofactor_and_Prosthetic_Group_Biosynthesis__FeS_clusters_metabolism			392	PQQAC	pqqA and pqqE	PP_0380 and PP_0376	S_Cofactor_and_Prosthetic_Group_Biosynthesis___Pyrroloquinoline_quinone_biosynthesis
347	DHMPTRx	470.547	0.00309065	5.42458e-06	1	PP_2432	['nfnB']	Unassigned	125	I4FE4ST	iscA and iscU	PP_0844 and PP_0843	S_Cofactor_and_Prosthetic_Group_Biosynthesis__FeS_clusters_metabolism			393	EAR100y			S_Fatty_Acid__Biosynthesis
348	2AGPG161tipp	470.547	0.00239963	-2.97008e-15	1	PP_1700	['']	S_Glycerophospholipid_Metabolism	266	RBFK	ribF	PP_0602	S_Cofactor_and_Prosthetic_Group_Biosynthesis__Riboflavin_Metabolism			394	ACCOAC	accA and accB and accC and accD	PP_1607 and PP_0559 and PP_0558 and PP_1996	S_Fatty_Acid__Biosynthesis
349	PLIPA2G181d11pp	470.547	0.000744713	-3.91215e-15	1		[]	S_Glycerophospholipid_Metabolism	389	DASYN140	cdsA	PP_1596	S_Glycerophospholipid_Metabolism			395	DBTS	bioD	PP_0366	S_Cofactor_and_Prosthetic_Group_Biosynthesis__Biotin_Biosynthesis
350	ALLTNtex	470.547	0.00064247	-2.83904e-15	1		[]	S_Transport__Outer_Membrane	348	AGPAT140	plsC or	PP_1844 or PP_0058	S_Glycerophospholipid_Metabolism			396	PG160abcpp	msbA	PP_4935	S_Transport__ABC_system
351	PHADPC141	470.547	0.0107983	-2.38766e-14	1	PP_5004	['phaB']	S_PHAs_Metabolism	34	CFAS160E	cfa or	PP_2734 or PP_5365	S_Fatty_Acid__Biosynthesis			397	FRDO7r	fdx and fpr-II	PP_0847 and PP_4646	S_Iron_uptake_and_metabolism
352	PE180abcpp	470.547	0.00172773	1.36986e-14	1	PP_4935	['msbA']	S_Transport__ABC_system	256	PSSA140	pssA or	PP_3664 or PP_4677	S_Glycerophospholipid_Metabolism			398	ALAALAabcpp	(dppA-I or dppA-II or dppA-III) and dppB and dppC and dppD and dppF	(PP_0882 or PP_0884 or PP_0885) and PP_0881 and PP_0880 and PP_0879 and PP_0878	S_Transport__ABC_system
353	PHADPCP70	470.547	0.0107983	-1.78484e-15	1	PP_5004	['phaB']	S_PHAs_Metabolism	250	PSD140	psd	PP_4908	S_Glycerophospholipid_Metabolism			399	PGSA180	pgsA	PP_4097	S_Glycerophospholipid_Metabolism
354	PE161abcpp	470.547	0.00239963	1.81361e-14	1	PP_4935	['msbA']	S_Transport__ABC_system	35	CFAS160G	cfa or	PP_2734 or PP_5365	S_Fatty_Acid__Biosynthesis			400	UAGCVT	murA	PP_0964	S_Cell_Envelope_Biosynthesis
355	CYTK2	470.547	0.0107983	9.94116e-14	1	PP_1771	['cmk']	S_Pyrimidine_Metabolism	365	BMOCOS	moeA	PP_2123	S_Cofactor_and_Prosthetic_Group_Biosynthesis__Molybdopterin_Biosynthesis			401	HEPK1_kt	waaP	PP_0344	S_Cell_Envelope_Biosynthesis__LPS_Biosynthesis
356	PG180abcpp	470.547	0.00172771	1.8682e-05	1	PP_4935	['msbA']	S_Transport__ABC_system	383	COCHL	cobN	PP_3507	S_Cofactor_and_Prosthetic_Group_Biosynthesis__Porphyrin_and_Chlorophyll_Metabolism			402	PGPP161	pgpA	PP_0520	S_Glycerophospholipid_Metabolism
357	REPHACCOAI	470.547	0.00128935	1.67863e-12	1	PP_3283	['paaG']	S_Aromatic_Compounds_Degradation__Phenylacetyl_CoA_Catabolom	397	DM_tripeptide_c			Intracellular demand			403	PMEACPE	bioH	PP_0364	S_Cofactor_and_Prosthetic_Group_Biosynthesis__Biotin_Biosynthesis
358	2AACLPGT161	470.547	0.00239963	1.77987e-13	1	PP_1700	['']	S_Glycerophospholipid_Metabolism	366	BMOGDS1	mobA	PP_3457	S_Cofactor_and_Prosthetic_Group_Biosynthesis__Molybdopterin_Biosynthesis			404	AIRC3	purE	PP_5336	S_Purine_Metabolism
359	PHAP2C121d6	470.547	0.0107983	4.99754e-14	1	PP_5003	['phaA']	S_PHAs_Metabolism	367	BMOGDS2	mobA	PP_3457	S_Cofactor_and_Prosthetic_Group_Biosynthesis__Molybdopterin_Biosynthesis			405	DURAD	pydA and pydX	PP_4038 and PP_4037	S_Alternate_Carbon_and_Nitrogen_source__Nucleotide_Metabolism
360	PHAP2C141d5	470.547	0.0107983	5.71943e-14	1	PP_5003	['phaA']	S_PHAs_Metabolism	368	BTS5	bioB	PP_0362	S_Cofactor_and_Prosthetic_Group_Biosynthesis__Biotin_Biosynthesis			406	3OAS100	fabF or fabB or	PP_1916 or PP_4175 or PP_3303	S_Fatty_Acid__Biosynthesis
361	PHADPC142	470.547	0.0107983	3.78331e-14	1	PP_5004	['phaB']	S_PHAs_Metabolism	404	E4PD	epd	PP_4964	S_Cofactor_and_Prosthetic_Group_Biosynthesis__Vitamin_B6_Metabolism			407	VNDH_2	vdh	PP_3357	S_Aromatic_Compounds_Degradation__B_Ketoadipate_pathway
362	PG181abcpp	470.547	0.00172761	0.000127368	0.999997	PP_4935	['msbA']	S_Transport__ABC_system	394	DBTS	bioD	PP_0366	S_Cofactor_and_Prosthetic_Group_Biosynthesis__Biotin_Biosynthesis			408	PG180abcpp	msbA	PP_4935	S_Transport__ABC_system
363	DHSKDH	470.547	0.00169386	1.21605e-14	1	PP_2554	['quiC']	S_Aromatic_Compounds_Degradation__B_Ketoadipate_pathway	382	R05217_nad	cobG	PP_4829	S_Cofactor_and_Prosthetic_Group_Biosynthesis__Porphyrin_and_Chlorophyll_Metabolism			409	PYOVDM1	pvdN and pvdO and pvdP	PP_4214 and PP_4215 and PP_4212	S_Iron_uptake_and_metabolism
364	PLIPA2G180pp	470.547	0.000744713	8.07809e-15	1		[]	S_Glycerophospholipid_Metabolism	396	DM_doxopa_c			Intracellular demand			410	Zn2tex			S_Transport__Outer_Membrane
365	MCITS	470.547	0.00392667	2.51775e-14	1	PP_2335	['prpC']	S_Alternate_Carbon__Propanoate_Metabolism	218	PDX5POi	pdxH	PP_1129	S_Cofactor_and_Prosthetic_Group_Biosynthesis__Vitamin_B6_Metabolism			411	EAR141y			S_Fatty_Acid__Biosynthesis
366	MCITL2	470.547	0.00392667	2.51775e-14	1	PP_2334	['mmgF']	S_Alternate_Carbon__Propanoate_Metabolism	362	BACCL	birA	PP_0437	S_Cofactor_and_Prosthetic_Group_Biosynthesis__Biotin_Biosynthesis			412	CA2tex			S_Transport__Outer_Membrane
367	2AACLPGT181	470.547	0.00172773	7.69643e-14	1	PP_1700	['']	S_Glycerophospholipid_Metabolism	144	LIPOCT	lipB	PP_4801	S_Cofactor_and_Prosthetic_Group_Biosynthesis			413	G3PAT140	plsB	PP_1520	S_Glycerophospholipid_Metabolism
368	PHAPCP80	470.547	0.0107983	9.64641e-15	1	PP_5003	['phaA']	S_PHAs_Metabolism	145	LIPOS	lipA	PP_4800	S_Cofactor_and_Prosthetic_Group_Biosynthesis			414	OPHBDC	ubiD or	PP_5213 or PP_0548	S_Cofactor_and_Prosthetic_Group_Biosynthesis__Ubiquinone_biosynthesis
369	PHADPCP60	470.547	0.0107983	3.61912e-14	1	PP_5004	['phaB']	S_PHAs_Metabolism	152	MALCOAMT	bioC	PP_0365	S_Cofactor_and_Prosthetic_Group_Biosynthesis__Biotin_Biosynthesis			415	PANTS	panC	PP_4700	S_Cofactor_and_Prosthetic_Group_Biosynthesis__Pantothenate_and_CoA_Biosynthesis
370	GTHOr	470.547	0.00793196	0.00443872	1	PP_3819	['gor']	Unassigned	169	MOGDS	mobA	PP_3457	S_Cofactor_and_Prosthetic_Group_Biosynthesis__Molybdopterin_Biosynthesis			416	MDDCP2pp	dacB or dacA	PP_2098 or PP_4803	S_Cell_Envelope_Biosynthesis__Peptidoglycan_Biosynthesis
371	PRAIi_copy1	470.547	0.00216146	0.00188746	1	PP_1995	['trpF']	S_Phenylalanine_Tyrosine_Tryptophan_Biosynthesis	190	NNDMBRT	cobU	PP_1679	S_Cofactor_and_Prosthetic_Group_Biosynthesis__Porphyrin_and_Chlorophyll_Metabolism			417	GND	gntZ	PP_4043	S_Pentose_Phosphate_Pathway
372	Cotpp	470.547	6.47576e-05	9.28357e-18	1	PP_s0001	['']	S_Transport__Inner_Membrane	192	OCTDPS	ispB	PP_0687	S_Cofactor_and_Prosthetic_Group_Biosynthesis__Ubiquinone_biosynthesis			418	BMOCOS	moeA	PP_2123	S_Cofactor_and_Prosthetic_Group_Biosynthesis__Molybdopterin_Biosynthesis
373	PHETHPTOX3	470.547	0.00308524	1.38502e-15	1	PP_4490 and PP_4491	['phhA', 'phhB']	S_Aromatic_Compounds_Degradation__Homogentisate_pathway	123	I2FE2ST	iscA and iscU	PP_0844 and PP_0843	S_Cofactor_and_Prosthetic_Group_Biosynthesis__FeS_clusters_metabolism			419	EX_pi_e			Extracellular exchange
374	PGPP160pp	470.547	0.00122186	2.26649e-14	1	PP_0520	['pgpA']	S_Glycerophospholipid_Metabolism	193	OGMEACPD	fabZ	PP_1602	S_Cofactor_and_Prosthetic_Group_Biosynthesis__Biotin_Biosynthesis			420	GK1	gmk	PP_5296	S_Purine_Metabolism
375	PGPP180	470.547	0.000744623	8.91772e-05	0.999957	PP_0520	['pgpA']	S_Glycerophospholipid_Metabolism	195	OGMEACPS	or	PP_4379 or PP_4545	S_Cofactor_and_Prosthetic_Group_Biosynthesis__Biotin_Biosynthesis			421	DNTPPA			S_Cofactor_and_Prosthetic_Group_Biosynthesis__Folate_Biosynthesis
376	GLYCLTDx	470.547	0.00617048	1.10737e-14	1	PP_0762	['hprA']	S_Glyoxylate_and_dicarboxylate_metabolism	196	OHPBAT	serC	PP_1768	S_Cofactor_and_Prosthetic_Group_Biosynthesis__Vitamin_B6_Metabolism			422	NDPK8	ndk or adk	PP_0849 or PP_1506	S_Purine_Metabolism
377	FBP	470.547	0.00575911	4.92583e-15	1	PP_5040	['fbp']	S_Glycolysis	197	OHPHM	ubiG	PP_1765	S_Cofactor_and_Prosthetic_Group_Biosynthesis__Ubiquinone_biosynthesis			423	SO4tex			S_Transport__Outer_Membrane
378	2AGPG160tipp	470.547	0.00239963	8.85995e-15	1	PP_1700	['']	S_Glycerophospholipid_Metabolism	199	OMBZLM	ubiE	PP_5011	S_Cofactor_and_Prosthetic_Group_Biosynthesis__Ubiquinone_biosynthesis			424	KAS15	or	PP_4379 or PP_4545	S_Fatty_Acid__Biosynthesis
379	PGPP181	470.547	0.000744106	0.000607018	0.999708	PP_0520	['pgpA']	S_Glycerophospholipid_Metabolism	201	OMMBLHX	coq or visC	PP_0427 or PP_5197	S_Cofactor_and_Prosthetic_Group_Biosynthesis__Ubiquinone_biosynthesis			425	ATPPRT	hisG and hisZ	PP_0965 and PP_4890	S_Histidine_Metabolism
380	THRtex	470.547	0.000608357	2.00345e-13	1		[]	S_Transport__Outer_Membrane	203	OMPHHX	ubiH	PP_5199	S_Cofactor_and_Prosthetic_Group_Biosynthesis__Ubiquinone_biosynthesis			426	AGPAT181	plsC or	PP_1844 or PP_0058	S_Glycerophospholipid_Metabolism
381	2AGPE180tipp	470.547	0.00172773	1.83271e-14	1	PP_1700	['']	S_Glycerophospholipid_Metabolism	194	OGMEACPR	fabG	PP_1914	S_Cofactor_and_Prosthetic_Group_Biosynthesis__Biotin_Biosynthesis			427	UQUIVOT	wbpL	PP_1804	S_Cell_Envelope_Biosynthesis__O_antigen_Biosynthesis
382	PHADPC90	470.547	0.0107983	1.77193e-14	1	PP_5004	['phaB']	S_PHAs_Metabolism	204	OPHBDC	ubiD or	PP_5213 or PP_0548	S_Cofactor_and_Prosthetic_Group_Biosynthesis__Ubiquinone_biosynthesis			428	GHMT2r	glyA-II or glyA-I	PP_0671 or PP_0322	S_Glycine__Serine_and_threonine_metabolism
383	PLIPA2E180pp	470.547	0.000890584	-7.25541e-15	1		[]	S_Glycerophospholipid_Metabolism	120	I2FE2SR	(iscS-I or iscS-II) and iscU	(PP_0842 or PP_2435) and PP_0843	S_Cofactor_and_Prosthetic_Group_Biosynthesis__FeS_clusters_metabolism			429	PPND		PP_1770	S_Phenylalanine_Tyrosine_Tryptophan_Biosynthesis
384	RHACOAET60	470.547	0.0107983	-7.13934e-15	1	PP_4762	['tesB']	S_PHAs_Metabolism	107	HEMEOS	cyoE or	PP_0816 or PP_0110	S_Cofactor_and_Prosthetic_Group_Biosynthesis__Porphyrin_and_Chlorophyll_Metabolism			430	PG140abcpp	msbA	PP_4935	S_Transport__ABC_system
385	RHACOAE50	470.547	0.0107983	-3.56967e-15	1	PP_4762	['tesB']	S_PHAs_Metabolism	1	1PQQS			S_Cofactor_and_Prosthetic_Group_Biosynthesis___Pyrroloquinoline_quinone_biosynthesis			431	ADCL	pabC	PP_1917	S_Cofactor_and_Prosthetic_Group_Biosynthesis__Folate_Biosynthesis
386	2AACLPPEAT161	470.547	0.00239963	-1.92648e-15	1	PP_1700	['']	S_Glycerophospholipid_Metabolism	2	2PQQS			S_Cofactor_and_Prosthetic_Group_Biosynthesis___Pyrroloquinoline_quinone_biosynthesis			432	UDCPDPpp	uppP	PP_2862	S_Cell_Envelope_Biosynthesis__Peptidoglycan_Biosynthesis
387	RHACOAEP50	470.547	0.0107983	-8.20971e-16	1	PP_4762	['tesB']	S_PHAs_Metabolism	16	AMAOTr	bioA	PP_4984	S_Cofactor_and_Prosthetic_Group_Biosynthesis__Biotin_Biosynthesis			433	ADOCBLS	cobS	PP_1681	S_Cofactor_and_Prosthetic_Group_Biosynthesis__Porphyrin_and_Chlorophyll_Metabolism
388	PHAPCP90	470.547	0.0107983	4.99754e-14	1	PP_5003	['phaA']	S_PHAs_Metabolism	17	AMPMS2	thiC	PP_4922	S_Cofactor_and_Prosthetic_Group_Biosynthesis__Thiamine_Metabolism			434	FALDM	fdhA	PP_0328	S_Formaldehyde_Metabolism
389	PLIPA1E160pp	470.547	0.00239963	2.19246e-15	1		[]	S_Glycerophospholipid_Metabolism	20	AOXSr2	bioF	PP_0363	S_Cofactor_and_Prosthetic_Group_Biosynthesis__Biotin_Biosynthesis			435	ALATA_L	alaA or alaC	PP_1872 or PP_0817	S_Alanine_and_Aspartate_Metabolism
390	GLYCLTtex	470.547	0.00173987	-1.02664e-14	1		[]	S_Transport__Outer_Membrane	21	APPLDHr			S_Cofactor_and_Prosthetic_Group_Biosynthesis__Porphyrin_and_Chlorophyll_Metabolism			436	CYTK1	cmk	PP_1771	S_Pyrimidine_Metabolism
391	PHADPC50	470.547	0.0107983	5.47314e-14	1	PP_5004	['phaB']	S_PHAs_Metabolism	119	HYGBDIAS	cobB	PP_1673	S_Cofactor_and_Prosthetic_Group_Biosynthesis__Porphyrin_and_Chlorophyll_Metabolism			437	G5SADs		PP_s0001	S_Arginine_and_Proline_Metabolism
392	MCSNAH	470.547	0.00118338	-1.76201e-15	1	PP_3189	['codA']	S_Alternate_Carbon_and_Nitrogen_source__Nucleotide_Metabolism	38	CYRDAAT	cobO	PP_1672	S_Cofactor_and_Prosthetic_Group_Biosynthesis__Porphyrin_and_Chlorophyll_Metabolism			438	MNtex			S_Transport__Outer_Membrane
393	PGPP180pp	470.547	0.000789827	1.15903e-13	1	PP_0520	['pgpA']	S_Glycerophospholipid_Metabolism	52	DMQMT	ubiG	PP_1765	S_Cofactor_and_Prosthetic_Group_Biosynthesis__Ubiquinone_biosynthesis			439	MALCOAMT	bioC	PP_0365	S_Cofactor_and_Prosthetic_Group_Biosynthesis__Biotin_Biosynthesis
394	PHADPC70	470.547	0.0107983	9.92007e-15	1	PP_5004	['phaB']	S_PHAs_Metabolism	54	DM_amob_c			Intracellular demand			440	CO2tpp		PP_s0001	S_Transport__Inner_Membrane
395	FA140ACPHi	470.547	0.00617048	1.67059e-14	1	PP_0922	['']	S_Fatty_Acid__Biosynthesis	57	EGMEACPR			S_Cofactor_and_Prosthetic_Group_Biosynthesis__Biotin_Biosynthesis			441	3HAACOAT140		PP_1408	S_PHAs_Metabolism
396	PRASCSi_copy1	470.547	0.0110003	0.0100878	1	PP_1240	['purC']	S_Purine_Metabolism	58	EPMEACPR			S_Cofactor_and_Prosthetic_Group_Biosynthesis__Biotin_Biosynthesis			442	RECOAH6		PP_4817	S_PHAs_Metabolism
397	1PPDCRc	470.547	0.00196333	2.27913e-15	1	PP_3591	['dpkA']	S_Lysine_Metabolism	85	FMNAT	ribF	PP_0602	S_Cofactor_and_Prosthetic_Group_Biosynthesis__Riboflavin_Metabolism			443	DMQMT	ubiG	PP_1765	S_Cofactor_and_Prosthetic_Group_Biosynthesis__Ubiquinone_biosynthesis
398	PRAIi_copy2	470.547	0.00216146	0.00188746	1	PP_1995	['trpF']	S_Phenylalanine_Tyrosine_Tryptophan_Biosynthesis	106	HBZOPT	ubiA	PP_5318	S_Cofactor_and_Prosthetic_Group_Biosynthesis__Ubiquinone_biosynthesis			444	AMAOTr	bioA	PP_4984	S_Cofactor_and_Prosthetic_Group_Biosynthesis__Biotin_Biosynthesis
399	ACPPAT180	470.547	0.000998737	0.00010837	1	PP_1915 and PP_1912	['acpP', 'plsX']	S_Glycerophospholipid_Metabolism	47	DHNPTE	folB	PP_0392	S_Cofactor_and_Prosthetic_Group_Biosynthesis__Folate_Biosynthesis			445	GALUi	galU	PP_3821	S_Starch_and_Sucrose_Metabolism
400	FA161ACPHi	470.547	0.00308524	1.12857e-13	1	PP_0922	['']	S_Fatty_Acid__Biosynthesis	364	BLUB	bluB	PP_1674	S_Cofactor_and_Prosthetic_Group_Biosynthesis__Porphyrin_and_Chlorophyll_Metabolism			446	FE3DCITR3	fpr-I or fpr-II	PP_1638 or PP_4646	S_Iron_uptake_and_metabolism
401	2DHGLCNkt_tpp	470.547	0.0143978	-6.52278e-14	1	PP_3377	['kguT']	S_Transport__Inner_Membrane	205	OPHHX	ubiB	PP_5013	S_Cofactor_and_Prosthetic_Group_Biosynthesis__Ubiquinone_biosynthesis			447	AGPOP	pykA or pyk	PP_1362 or PP_4301	S_Gluconeogenesis
402	2AACLPGT180	470.547	0.00172773	4.07421e-13	1	PP_1700	['']	S_Glycerophospholipid_Metabolism	207	OPMEACPR	fabG	PP_1914	S_Cofactor_and_Prosthetic_Group_Biosynthesis__Biotin_Biosynthesis			448	GRTT	ispA	PP_0528	S_Cofactor_and_Prosthetic_Group_Biosynthesis__Terpenoid_backbone_biosynthesis
403	34HPPOR	470.547	0.000890584	-1.11678e-15	1	PP_3433	['hpd']	S_Aromatic_Compounds_Degradation__Homogentisate_pathway	343	ADOCBLS	cobS	PP_1681	S_Cofactor_and_Prosthetic_Group_Biosynthesis__Porphyrin_and_Chlorophyll_Metabolism			449	GMPS2	guaA	PP_1032	S_Purine_Metabolism
404	RHACOAE70	470.547	0.0107983	-1.82721e-15	1	PP_4762	['tesB']	S_PHAs_Metabolism	342	ADOCBIK	cobP	PP_1678	S_Cofactor_and_Prosthetic_Group_Biosynthesis__Porphyrin_and_Chlorophyll_Metabolism			450	IMPC	purH	PP_4822	S_Purine_Metabolism
405	GLYCTO1	470.547	0.00617043	4.33966e-05	0.999982	PP_3745 and PP_3746 and PP_3747	['glcD', 'glcE', 'glcF']	S_Glyoxylate_and_dicarboxylate_metabolism	341	ADCYRS	cobQ	PP_1677	S_Cofactor_and_Prosthetic_Group_Biosynthesis__Porphyrin_and_Chlorophyll_Metabolism			451	CPMPS	( and moaC) or ( and moaC) or (moaA and moaC)	(PP_1969 and PP_1292) or (PP_2482 and PP_1292) or (PP_4597 and PP_1292)	S_Cofactor_and_Prosthetic_Group_Biosynthesis__Molybdopterin_Biosynthesis
406	IPDPS	470.547	7.43873e-05	7.43873e-05	1	PP_0606	['ispH']	S_Cofactor_and_Prosthetic_Group_Biosynthesis__Terpenoid_backbone_biosynthesis	339	ADCPS1	cobC and cobD	PP_1676 and PP_1675	S_Cofactor_and_Prosthetic_Group_Biosynthesis__Porphyrin_and_Chlorophyll_Metabolism			452	ACLS	(ilvH and ilvI) or or	(PP_4679 and PP_4680) or PP_1157 or PP_3365	S_Cofactor_and_Prosthetic_Group_Biosynthesis__Pantothenate_and_CoA_Biosynthesis
407	MCITD	470.547	0.00392667	-2.11846e-14	1	PP_2338	['prpD']	S_Alternate_Carbon__Propanoate_Metabolism	331	ACBIPGT	cobP	PP_1678	S_Cofactor_and_Prosthetic_Group_Biosynthesis__Porphyrin_and_Chlorophyll_Metabolism			453	IG3PS	hisF and hisH	PP_0293 and PP_0290	S_Histidine_Metabolism
408	DGK1	470.547	0.0107983	2.27504e-14	1	PP_5296	['gmk']	S_Purine_Metabolism	326	SK_pqqA_kt_c			Intracellular source/sink			454	CYRDAR	bluB	PP_1674	S_Cofactor_and_Prosthetic_Group_Biosynthesis__Porphyrin_and_Chlorophyll_Metabolism
409	PHEME2abcpp	470.547	0.00539917	-8.92418e-16	1	PP_4689 and PP_4687 and PP_4688 and PP_4686	['', 'hmuV', '', '']	S_Transport__Inner_Membrane	323	VNDH_2	vdh	PP_3357	S_Aromatic_Compounds_Degradation__B_Ketoadipate_pathway			455	SHCHF	cysG	PP_3999	S_Cofactor_and_Prosthetic_Group_Biosynthesis__Porphyrin_and_Chlorophyll_Metabolism
410	PHAP2C120	470.547	0.0107983	2.85574e-14	1	PP_5003	['phaA']	S_PHAs_Metabolism	296	TMPPP	thiE	PP_4783	S_Cofactor_and_Prosthetic_Group_Biosynthesis__Thiamine_Metabolism			456	GMHEPK	hldE	PP_4934	S_Cell_Envelope_Biosynthesis__Biosynthesis_of_L_glycero_D_manno_heptose__Hep_
411	2AACLPGT160	470.547	0.00239963	-2.34935e-14	1	PP_1700	['']	S_Glycerophospholipid_Metabolism	291	THZPSN	(iscS-I or iscS-II) and thiG and thiI and	(PP_0842 or PP_2435) and PP_5104 and PP_5045 and PP_5105	S_Cofactor_and_Prosthetic_Group_Biosynthesis__Thiamine_Metabolism			457	PIt2rpp	pitB or	PP_1373 or PP_4103	S_Transport__Inner_Membrane
412	PHADPCT40	470.547	0.0107983	-1.33271e-13	1	PP_5004	['phaB']	S_PHAs_Metabolism	280	SHCHF	cysG	PP_3999	S_Cofactor_and_Prosthetic_Group_Biosynthesis__Porphyrin_and_Chlorophyll_Metabolism			458	UAMAS	murC or mpl	PP_1338 or PP_0547	S_Cell_Envelope_Biosynthesis
413	RHACOAEP100	470.547	0.0107983	2.33293e-14	1	PP_4762	['tesB']	S_PHAs_Metabolism	279	SHCHD2	cysG	PP_3999	S_Cofactor_and_Prosthetic_Group_Biosynthesis__Porphyrin_and_Chlorophyll_Metabolism			459	MPTAT	moaB-I or moaB-II	PP_2122 or PP_4600	S_Cofactor_and_Prosthetic_Group_Biosynthesis__Molybdopterin_Biosynthesis
414	2AGPE160tipp	470.547	0.00239963	8.85995e-15	1	PP_1700	['']	S_Glycerophospholipid_Metabolism	274	RZ5PP		PP_1680	S_Cofactor_and_Prosthetic_Group_Biosynthesis__Porphyrin_and_Chlorophyll_Metabolism			460	3HAD160	fabZ or fabA	PP_1602 or PP_4174	S_Fatty_Acid__Biosynthesis
415	PHADPC141d5	470.547	0.0107983	7.13934e-15	1	PP_5004	['phaB']	S_PHAs_Metabolism	206	OPMEACPD	fabZ	PP_1602	S_Cofactor_and_Prosthetic_Group_Biosynthesis__Biotin_Biosynthesis			461	RNDR1	((nrdB and nrdA) and trxA) or ((nrdB and nrdA) and trx) or ((nrdB and nrdA) and trxC)	((PP_1177 and PP_1179) and PP_5215) or ((PP_1177 and PP_1179) and PP_0510) or ((PP_1177 and PP_1179) and PP_5069)	S_Purine_Metabolism
416	PHAP2C142	470.547	0.0107983	1.99086e-14	1	PP_5003	['phaA']	S_PHAs_Metabolism	246	PQQH2S	pqqC	PP_0378	S_Cofactor_and_Prosthetic_Group_Biosynthesis___Pyrroloquinoline_quinone_biosynthesis			462	SO4t4pp_1	yfbS	PP_3931	S_Transport__Inner_Membrane
417	CMt2ppi	470.547	0.0431933	3.16979e-13	1		[]	S_Transport__Inner_Membrane	245	PQQFEP	pqqA and pqqF	PP_0380 and PP_0381	S_Cofactor_and_Prosthetic_Group_Biosynthesis___Pyrroloquinoline_quinone_biosynthesis			463	HSTPT	hisC	PP_0967	S_Histidine_Metabolism
418	CMtex	470.547	0.0431933	3.16979e-13	1		[]	S_Transport__Outer_Membrane	265	R05219		PP_3763	S_Cofactor_and_Prosthetic_Group_Biosynthesis__Porphyrin_and_Chlorophyll_Metabolism			464	MEPCT	ispD	PP_1614	S_Cofactor_and_Prosthetic_Group_Biosynthesis__Terpenoid_backbone_biosynthesis
419	FA100ACPHi	470.547	0.00617048	3.80632e-15	1	PP_0922	['']	S_Fatty_Acid__Biosynthesis	237	PMPK	thiD	PP_4782	S_Cofactor_and_Prosthetic_Group_Biosynthesis__Thiamine_Metabolism			465	ASPTA	aruH or tyrB	PP_3721 or PP_1972	S_Alanine_and_Aspartate_Metabolism
420	FE3DCITR2	470.547	0.00474931	0.000203045	1	PP_0847 and PP_4646	['fdx', 'fpr-II']	S_Iron_uptake_and_metabolism	208	OPMEACPS	fabB	PP_4175	S_Cofactor_and_Prosthetic_Group_Biosynthesis__Biotin_Biosynthesis			466	3HAD121	fabA or fabZ	PP_4174 or PP_1602	S_Fatty_Acid__Biosynthesis
421	2AACLPPEAT181	470.547	0.00172773	1.15935e-14	1	PP_1700	['']	S_Glycerophospholipid_Metabolism	212	PC11M	cobM	PP_3410	S_Cofactor_and_Prosthetic_Group_Biosynthesis__Porphyrin_and_Chlorophyll_Metabolism			467	DXPRIi	dxr	PP_1597	S_Cofactor_and_Prosthetic_Group_Biosynthesis__Terpenoid_backbone_biosynthesis
422	DESATPG160	470.547	0.00154886	1.08025e-15	1	PP_0217	['desA']	S_Fatty_Acid__Biosynthesis	213	PC17M	cobJ	PP_4826	S_Cofactor_and_Prosthetic_Group_Biosynthesis__Porphyrin_and_Chlorophyll_Metabolism			468	TKT2	tktA	PP_4965	S_Pentose_Phosphate_Pathway
423	CYO4pp	470.547	0.00863867	2.48436e-13	1	PP_2675	['']	S_Aromatic_Compounds_Degradation__Phenylacetyl_CoA_Catabolom	214	PC20M	cobI	PP_4827	S_Cofactor_and_Prosthetic_Group_Biosynthesis__Porphyrin_and_Chlorophyll_Metabolism			469	PSSA181	or pssA	PP_4677 or PP_3664	S_Glycerophospholipid_Metabolism
424	PGPP181pp	470.547	0.00112518	-2.21915e-13	1	PP_0520	['pgpA']	S_Glycerophospholipid_Metabolism	215	PC6AR	cobK	PP_4832	S_Cofactor_and_Prosthetic_Group_Biosynthesis__Porphyrin_and_Chlorophyll_Metabolism			470	GF6PTA	glmS	PP_5409	S_Cell_Envelope_Biosynthesis__Peptidoglycan_Biosynthesis
425	EAR121x	470.547	0.0125157	0.00563198	1	PP_4635	['']	S_Fatty_Acid__Biosynthesis	216	PC6YM	cobL	PP_4830	S_Cofactor_and_Prosthetic_Group_Biosynthesis__Porphyrin_and_Chlorophyll_Metabolism			471	GMHEPPA	gmhB	PP_0059	S_Cell_Envelope_Biosynthesis__Biosynthesis_of_L_glycero_D_manno_heptose__Hep_
426	DHACOAH	470.547	0.00128935	6.47435e-15	1	PP_3284	['paaF']	S_Aromatic_Compounds_Degradation__Phenylacetyl_CoA_Catabolom	244	PQQAC	pqqA and pqqE	PP_0380 and PP_0376	S_Cofactor_and_Prosthetic_Group_Biosynthesis___Pyrroloquinoline_quinone_biosynthesis			472	R05217_nad	cobG	PP_4829	S_Cofactor_and_Prosthetic_Group_Biosynthesis__Porphyrin_and_Chlorophyll_Metabolism
427	FALDep	470.547	0.0431933	9.09273e-14	1	PP_3425 and PP_3426 and PP_3427	['', 'mexF', 'oprN']	S_Transport__solvent_extrusion	217	PC8XM	cobH	PP_4828	S_Cofactor_and_Prosthetic_Group_Biosynthesis__Porphyrin_and_Chlorophyll_Metabolism			473	GMHEPAT	hldE	PP_4934	S_Cell_Envelope_Biosynthesis__Biosynthesis_of_L_glycero_D_manno_heptose__Hep_
428	RHACOAE90	470.547	0.0107983	3.86541e-14	1	PP_4762	['tesB']	S_PHAs_Metabolism	436	3PQQS			S_Cofactor_and_Prosthetic_Group_Biosynthesis___Pyrroloquinoline_quinone_biosynthesis			474	ACS	acsA-I or acsA-II or aacs	PP_4487 or PP_4702 or PP_3071	S_Gluconeogenesis
429	PHAPCP40	470.547	0.0107983	3.92664e-14	1	PP_5003	['phaA']	S_PHAs_Metabolism	219	PDX5PS	pdxA and pdxJ	PP_0402 and PP_1436	S_Cofactor_and_Prosthetic_Group_Biosynthesis__Vitamin_B6_Metabolism			475	PSD140	psd	PP_4908	S_Glycerophospholipid_Metabolism
430	PPA2	470.547	0.0107983	2.23257e-14	1	PP_5216	['ppx']	S_Inorganic_polyphosphates_metabolism	220	PERD	pdxB	PP_2117	S_Cofactor_and_Prosthetic_Group_Biosynthesis__Vitamin_B6_Metabolism			476	3OAR60	fabG	PP_1914	S_Fatty_Acid__Biosynthesis
431	PEALtex	470.547	0.00539917	1.93207e-14	1		[]	S_Transport__Outer_Membrane	236	PMEACPE	bioH	PP_0364	S_Cofactor_and_Prosthetic_Group_Biosynthesis__Biotin_Biosynthesis			477	THRD_L	ilvA-I or or ilvA-II	PP_3446 or PP_4430 or PP_5149	S_Glycine__Serine_and_threonine_metabolism
432	PEALtabc	470.547	0.00539917	1.93207e-14	1	PP_2669 and PP_2668 and PP_2667	['', '', '']	S_Transport__solvent_extrusion	437	4HBADH			S_Cofactor_and_Prosthetic_Group_Biosynthesis__Thiamine_Metabolism			478	IGPDH	hisB	PP_0289	S_Histidine_Metabolism
433	PEAL2tabc	470.547	0.00539917	2.03276e-14	1	PP_2673 and PP_2676	['', '']	S_Transport__ABC_system	374	CLPNS180pp	clsA or clsB	PP_5364 or PP_3264	S_Glycerophospholipid_Metabolism			479	OMPHHX	ubiH	PP_5199	S_Cofactor_and_Prosthetic_Group_Biosynthesis__Ubiquinone_biosynthesis
434	DADK	470.547	0.0107983	-1.10328e-14	1	PP_1506	['adk']	S_Purine_Metabolism	226	PGSA140	pgsA	PP_4097	S_Glycerophospholipid_Metabolism			480	3HAD141	fabA or fabZ	PP_4174 or PP_1602	S_Fatty_Acid__Biosynthesis
435	FE3DCITR4	470.547	0.00474931	0.000203045	1	PP_1638 and PP_4628	['fpr-I', '']	S_Iron_uptake_and_metabolism	225	PGPP140	pgpA	PP_0520	S_Glycerophospholipid_Metabolism			481	AGPAT140	plsC or	PP_1844 or PP_0058	S_Glycerophospholipid_Metabolism
436	FE2t3pp	470.547	0.00454667	-2.70238e-15	1	PP_4774	['fieF']	S_Heavy_Metal_Tolerance	39	CYRDAR	bluB	PP_1674	S_Cofactor_and_Prosthetic_Group_Biosynthesis__Porphyrin_and_Chlorophyll_Metabolism			482	AGPR	or argC	PP_3633 or PP_0432	S_Urea_cycleamino_group_metabolism
437	CYSTL	470.547	0.0107983	1.23617e-14	1		[]	S_Methionine_Metabolism	310	UDCPDPS	uppS	PP_1595	S_Cofactor_and_Prosthetic_Group_Biosynthesis__Terpenoid_backbone_biosynthesis			483	DHNPA_1	folB	PP_0392	S_Cofactor_and_Prosthetic_Group_Biosynthesis__Folate_Biosynthesis
438	CYSDS	470.547	0.00988353	-1.0192e-14	1		[]	S_Cysteine_Metabolism	371	CLPNS140pp	clsB or clsA	PP_3264 or PP_5364	S_Glycerophospholipid_Metabolism			484	PPNCL2	dfp	PP_5285	S_Cofactor_and_Prosthetic_Group_Biosynthesis__Pantothenate_and_CoA_Biosynthesis
439	ACPPAT181	470.547	0.00162671	0.000737597	1	PP_1915 and PP_1912	['acpP', 'plsX']	S_Glycerophospholipid_Metabolism								485	EX_mg2_e			Extracellular exchange
440	PHADPCP50	470.547	0.0107983	5.35e-14	1	PP_5004	['phaB']	S_PHAs_Metabolism								486	ACODA	argE or argJ	PP_5186 or PP_1346	S_Urea_cycleamino_group_metabolism
441	PLIPA1G181d11pp	470.547	0.00172773	1.24741e-14	1		[]	S_Glycerophospholipid_Metabolism								487	DHORTS	pyrC	PP_1086	S_Pyrimidine_Metabolism
442	DHMPTR	470.547	0.00309065	5.42458e-06	1	PP_4632	['folM']	S_Cofactor_and_Prosthetic_Group_Biosynthesis__Folate_Biosynthesis								488	3OAR121	fabG	PP_1914	S_Fatty_Acid__Biosynthesis
443	RHACOAE60	470.547	0.0107983	-1.42787e-14	1	PP_4762	['tesB']	S_PHAs_Metabolism								489	GTPCII2	ribA or ribAB-I or ribAB-II	PP_0522 or PP_0516 or PP_3813	S_Cofactor_and_Prosthetic_Group_Biosynthesis__Riboflavin_Metabolism
444	FACOAE1829Z12Z	470.547	0.0107983	2.8734e-14	1	PP_4762	['tesB']	S_Fatty_Acid_Metabolism								490	CU2tex			S_Heavy_Metal_Tolerance
445	ACPPAT161	470.547	0.00288263	0.00163392	1	PP_1915 and PP_1912	['acpP', 'plsX']	S_Glycerophospholipid_Metabolism								491	AHSERL2	or metZ	PP_2528 or PP_2001	S_Methionine_Metabolism
446	RHACOAE121d6	470.547	0.0107983	7.13934e-15	1	PP_4762	['tesB']	S_PHAs_Metabolism								492	EX_mobd_e			Extracellular exchange
447	CYStex	470.547	0.000599907	-3.64482e-15	1		[]	S_Transport__Outer_Membrane								493	PMDPHT			S_Cofactor_and_Prosthetic_Group_Biosynthesis__Riboflavin_Metabolism
448	PHAPCP70	470.547	0.0107983	5.30211e-14	1	PP_5003	['phaA']	S_PHAs_Metabolism								494	3OAS141	fabB	PP_4175	S_Fatty_Acid__Biosynthesis
449	PHAPCP60	470.547	0.0107983	2.85574e-14	1	PP_5003	['phaA']	S_PHAs_Metabolism								495	DHPM1	pydB	PP_4036	S_Alternate_Carbon_and_Nitrogen_source__Nucleotide_Metabolism
450	PHADPC121d6	470.547	0.0107983	2.1418e-14	1	PP_5004	['phaB']	S_PHAs_Metabolism								496	MDH	mdh	PP_0654	S_TCA_Cycle
451	PE181abcpp	470.547	0.00172773	-8.64984e-15	1	PP_4935	['msbA']	S_Transport__ABC_system								497	ALATRS	alaS	PP_4474	S_tRNA_Charging
452	PLIPA1G180pp	470.547	0.00172773	7.75343e-15	1		[]	S_Glycerophospholipid_Metabolism								498	EAR140y			S_Fatty_Acid__Biosynthesis
453	PGL	470.547	0.0863867	2.09329e-13	1	PP_1023	['pgl']	S_Glycolysis								499	HISTP	gmhB	PP_0059	S_Histidine_Metabolism
454	DUTPDP	470.547	0.0107983	5.38148e-15	1	PP_5286	['dut']	S_Pyrimidine_Metabolism								500	LIPOS	lipA	PP_4800	S_Cofactor_and_Prosthetic_Group_Biosynthesis
455	PLIPA2G161pp	470.547	0.000981667	0	1		[]	S_Glycerophospholipid_Metabolism								501	NAMNPP	pncB	PP_4868	S_Cofactor_and_Prosthetic_Group_Biosynthesis__Nicotinamide_Biosynthesis
456	FACOAE100	470.547	0.0107983	1.07638e-14	1	PP_4762	['tesB']	S_Fatty_Acid_Metabolism								502	LPSGTR2_kt		PP_4943	S_Cell_Envelope_Biosynthesis__LPS_Biosynthesis
457	ACPPAT160	470.547	0.00228845	0.000325767	1	PP_1915 and PP_1912	['acpP', 'plsX']	S_Glycerophospholipid_Metabolism								503	Kt2pp	kup or (trkA and trkH-I) or (trkA and trkH-II)	PP_1200 or (PP_0065 and PP_3953) or (PP_0065 and PP_4507)	S_Transport__Inner_Membrane
458	MICITDr	470.547	0.00392667	1.52694e-12	1	PP_2336	['acnA-II']	S_Alternate_Carbon__Propanoate_Metabolism								504	3HAD161	fabA or fabZ	PP_4174 or PP_1602	S_Fatty_Acid__Biosynthesis
459	2DHGLCNtex	470.547	0.000546751	-2.70611e-15	1		[]	S_Transport__Outer_Membrane								505	KDOPS	kdsA-I or kdsA-II	PP_1611 or PP_1807	S_Cell_Envelope_Biosynthesis
460	DHPS	470.547	2.23474e-14	4.33966e-05	0.999996	PP_4717	['folP']	S_Cofactor_and_Prosthetic_Group_Biosynthesis__Folate_Biosynthesis								506	HSDy	or hom	PP_0664 or PP_1470	S_Lysine_Metabolism
461	FACOAE140	470.547	0.0107983	-2.67725e-14	1	PP_4762	['tesB']	S_Fatty_Acid_Metabolism								507	AOXSr2	bioF	PP_0363	S_Cofactor_and_Prosthetic_Group_Biosynthesis__Biotin_Biosynthesis
462	PE160abcpp	470.547	0.00239963	-2.43917e-15	1	PP_4935	['msbA']	S_Transport__ABC_system								508	EX_co2_e			Extracellular exchange
463	CYTDH	470.547	0.00360876	5.68912e-15	1	PP_2460	['Nuh']	S_Pyrimidine_Metabolism								509	HSERTA	metX and metW	PP_5097 and PP_5098	S_Methionine_Metabolism
464	PLIPA2E161pp	470.547	0.00125198	-3.89805e-14	1		[]	S_Glycerophospholipid_Metabolism								510	MECDPDH5	fdxA and ispG	PP_1625 and PP_0853	S_Cofactor_and_Prosthetic_Group_Biosynthesis__Terpenoid_backbone_biosynthesis
465	CUt2pp	470.547	0.0431933	-1.14075e-14	1		[]	S_Transport__Inner_Membrane								511	G3PD2	gpsA	PP_4169	S_Glycerophospholipid_Metabolism
466	EAR121y	470.547	0.0125157	0.00563198	1		[]	S_Fatty_Acid__Biosynthesis								512	GLU5K	proB	PP_0691	S_Glutamate_Metabolism
467	CMtexabc	470.547	0.0107983	7.89284e-14	1	PP_2669 and PP_2668 and PP_2667	['', '', '']	S_Transport__solvent_extrusion								513	CFAS160G	cfa or	PP_2734 or PP_5365	S_Fatty_Acid__Biosynthesis
468	PLIPA1E181d11pp	470.547	0.00172773	-6.52134e-15	1		[]	S_Glycerophospholipid_Metabolism								514	EX_na1_e			Extracellular exchange
469	RHACOAE120	470.547	0.0107983	2.85574e-14	1	PP_4762	['tesB']	S_PHAs_Metabolism								515	AROAT	amaC or tyrB	PP_3590 or PP_1972	S_Phenylalanine_Tyrosine_Tryptophan_Biosynthesis
470	DCTPD2	470.547	0.0107983	-1.92264e-14	1	PP_1100	['dcd']	S_Pyrimidine_Metabolism								516	CLPNS160pp	clsA or clsB	PP_5364 or PP_3264	S_Glycerophospholipid_Metabolism
471	PLIPA2E181d11pp	470.547	0.000890584	4.94577e-14	1		[]	S_Glycerophospholipid_Metabolism								517	R1PK			S_Alternate_Carbon__Ribose_Metabolism
472	D_LACt2pp	470.547	0.0010045	-4.10672e-16	1	PP_4735	['lldP']	S_Transport__Inner_Membrane								518	IPPMIb	leuC and leuD	PP_1985 and PP_1986	S_Valine__Leucine__and_Isoleucine_Metabolism
473	FA160ACPHi	470.547	0.00308524	8.35294e-15	1	PP_0922	['']	S_Fatty_Acid__Biosynthesis								519	NDPK2	ndk or adk	PP_0849 or PP_1506	S_Pyrimidine_Metabolism
474	PHAPCP100	470.547	0.0107983	3.73542e-14	1	PP_5003	['phaA']	S_PHAs_Metabolism								520	GLUTRS	gltX	PP_1977	S_tRNA_Charging
475	COBALTt4pp	470.547	0.0254448	0.00385581	1	PP_0026	['']	S_Heavy_Metal_Tolerance								521	MECDPS_copy1	ispF	PP_1618	S_Cofactor_and_Prosthetic_Group_Biosynthesis__Terpenoid_backbone_biosynthesis
476	PHADPCP80	470.547	0.0107983	-3.76279e-15	1	PP_5004	['phaB']	S_PHAs_Metabolism								522	HYGBDIAS	cobB	PP_1673	S_Cofactor_and_Prosthetic_Group_Biosynthesis__Porphyrin_and_Chlorophyll_Metabolism
477	PGP161abcpp	470.547	0.00184672	1.9184e-14	1	PP_4935	['msbA']	S_Transport__ABC_system								523	TRPS1_copy1	trpA and trpB	PP_0082 and PP_0083	S_Phenylalanine_Tyrosine_Tryptophan_Biosynthesis
478	FA141ACPHi	470.547	0.00617048	1.67059e-14	1	PP_0922	['']	S_Fatty_Acid__Biosynthesis								524	PSERT	serC	PP_1768	S_Glycine__Serine_and_threonine_metabolism
479	MECDPS_copy2	470.547	7.43873e-05	7.43873e-05	1	PP_1618	['ispF']	S_Cofactor_and_Prosthetic_Group_Biosynthesis__Terpenoid_backbone_biosynthesis								525	CLt3_2pp		PP_3959	S_Transport__Inner_Membrane
480	PGP181abcpp	470.547	0.00112518	2.84687e-13	1	PP_4935	['msbA']	S_Transport__ABC_system								526	GLUDxi	gdhB	PP_2080	S_Glutamate_Metabolism
481	PHEMEabcpp	470.547	0.00539917	6.11944e-15	1	PP_4327 and PP_4326 and PP_4325	['ccmA', 'ccmB', 'ccmC']	S_Iron_uptake_and_metabolism								527	CU2tpp			S_Transport__Inner_Membrane
482	DHPM1	470.547	0.00287953	2.79743e-05	0.999983	PP_4036	['pydB']	S_Alternate_Carbon_and_Nitrogen_source__Nucleotide_Metabolism								528	FBACabcpp	pvdE	PP_4216	S_Transport__Inner_Membrane
483	PGLCNDH	470.547	0.0143978	3.89518e-14	1	PP_3376	['ptxD']	S_Glycolysis								529	EPMEACPR			S_Cofactor_and_Prosthetic_Group_Biosynthesis__Biotin_Biosynthesis
484	DALAabcpp	470.547	0.00169497	2.52936e-14	1	PP_4863 and PP_4864 and PP_4866 and PP_4867 and PP_4865	['livF-II', 'braF', 'braD', '', 'braE']	S_Transport__ABC_system								530	OMBZLM	ubiE	PP_5011	S_Cofactor_and_Prosthetic_Group_Biosynthesis__Ubiquinone_biosynthesis
485	MECDPS_copy1	470.547	7.43873e-05	7.43873e-05	1	PP_1618	['ispF']	S_Cofactor_and_Prosthetic_Group_Biosynthesis__Terpenoid_backbone_biosynthesis								531	DHFS	folC	PP_1997	S_Cofactor_and_Prosthetic_Group_Biosynthesis__Folate_Biosynthesis
486	RHA60tex	470.547	0.000369174	-2.49874e-16	1		[]	S_Transport__Outer_Membrane								532	MNabc_1	and and	PP_3801 and PP_3802 and PP_3803	S_Transport__ABC_system
487	CHORt2rpp	470.547	0.000274243	1.85621e-16	1		[]	S_Transport__Inner_Membrane								533	SO4t2pp	or	PP_0718 or PP_1407	S_Transport__Inner_Membrane
488	MALTT	470.547	0.00539917	-3.65441e-15	1	PP_4060	['glgE']	S_Starch_and_Sucrose_Metabolism								534	KARA1	ilvC	PP_4678	S_Valine__Leucine__and_Isoleucine_Metabolism
489	PGPP161	470.547	0.000980324	0.00134296	0.999526	PP_0520	['pgpA']	S_Glycerophospholipid_Metabolism								535	NDPK4	ndk or adk	PP_0849 or PP_1506	S_Pyrimidine_Metabolism
490	DALAt2pp	470.547	0.000643888	0.001082	0.999925	PP_4840	['cycA']	S_Transport__Inner_Membrane								536	LLEUDr	ldh	PP_4617	S_Valine__Leucine__and_Isoleucine_Metabolism
491	FALGTHLs	470.547	0.00262861	1.08492e-05	1	PP_s0001	['']	S_Formaldehyde_Metabolism								537	HEPCT		PP_4944	S_Cell_Envelope_Biosynthesis__LPS_Biosynthesis
492	GLYCK	470.547	0.006274	-7.30882e-15	1	PP_3178	['garK']	S_Glyoxylate_and_dicarboxylate_metabolism								538	EAR180y			S_Fatty_Acid__Biosynthesis
493	DMPPS	470.547	7.43873e-05	7.43873e-05	1	PP_0606	['ispH']	S_Cofactor_and_Prosthetic_Group_Biosynthesis__Terpenoid_backbone_biosynthesis								539	3HAD60	fabA or fabZ	PP_4174 or PP_1602	S_Fatty_Acid__Biosynthesis
494	FACOAE180	470.547	0.0107983	2.1418e-14	1	PP_4762	['tesB']	S_Fatty_Acid_Metabolism								540	FLDR2	fpr-I and	PP_1638 and PP_4628	S_Iron_uptake_and_metabolism
495	PGPP161pp	470.547	0.00184672	1.09056e-14	1	PP_0520	['pgpA']	S_Glycerophospholipid_Metabolism								541	MCOATA	acpP and fabD	PP_1915 and PP_1913	S_Fatty_Acid__Biosynthesis
496	CYSabcpp	470.547	0.0107983	3.25763e-14	1	PP_0225 and PP_0227 and PP_0226	['sctC', 'fliY', 'sctS']	S_Transport__ABC_system								542	DASYN180	cdsA	PP_1596	S_Glycerophospholipid_Metabolism
497	PHADPC120	470.547	0.0107983	3.01023e-14	1	PP_5004	['phaB']	S_PHAs_Metabolism								543	AHCi	ahcY	PP_4976	S_Methionine_Metabolism
498	GLYCAt2rpp	470.547	0.00102135	-6.62362e-15	1	PP_3600	['gudP']	S_Transport__Inner_Membrane								544	NNDPR	nadC	PP_0787	S_Cofactor_and_Prosthetic_Group_Biosynthesis__Nicotinamide_Biosynthesis
499	NFMLDF	470.547	1.0849e-05	-7.66065e-13	1	PP_3943	['nicD']	S_Aromatic_Compounds_Degradation__Nicotinic_acid_pathway								545	MOAT_kt	waaA	PP_4928	S_Cell_Envelope_Biosynthesis__Lipid_A_Biosynthesis
500	DHORDfum	470.547	0.0109306	0.00806723	1	PP_2095	['pyrD']	S_Pyrimidine_Metabolism								546	FBACS	pvdD and pvdL and pvdI and pvdJ	PP_4219 and PP_4243 and PP_4221 and PP_4220	S_Iron_uptake_and_metabolism
501	CHRPL	470.547	0.000909333	1.0484e-14	1	PP_5317	['ubiC']	S_Cofactor_and_Prosthetic_Group_Biosynthesis__Ubiquinone_biosynthesis								547	COBALT2tex			S_Transport__Outer_Membrane
502	PHADPC100	470.547	0.0107983	5.05284e-14	1	PP_5004	['phaB']	S_PHAs_Metabolism								548	ARGSS	argG	PP_1088	S_Arginine_and_Proline_Metabolism
503	DHORD2	470.547	0.0109306	0.00806723	1	PP_2095	['pyrD']	S_Pyrimidine_Metabolism								549	MTHFC	folD-II or folD-I	PP_2265 or PP_1945	S_Cofactor_and_Prosthetic_Group_Biosynthesis__One_Carbon_pool_by_folate
504	RHACOAE140	470.547	0.0107983	1.88139e-14	1	PP_4762	['tesB']	S_PHAs_Metabolism								550	ICYSDS	iscS-I or iscS-II	PP_0842 or PP_2435	S_Cofactor_and_Prosthetic_Group_Biosynthesis__FeS_clusters_metabolism
505	ACOADH2	470.547	0.00196333	6.27342e-15	1		[]	S_Valine__Leucine__and_Isoleucine_Metabolism								551	ANS2	trpE and pabA	PP_0417 and PP_0420	S_Phenylalanine_Tyrosine_Tryptophan_Biosynthesis
506	CYSTS	470.547	0.0107954	0.00291993	0.99973	PP_0658	['']	S_Cysteine_Metabolism								552	OMMBLHX	coq or visC	PP_0427 or PP_5197	S_Cofactor_and_Prosthetic_Group_Biosynthesis__Ubiquinone_biosynthesis
507	DHAD1_copy1	470.547	0.0286496	0.0247725	1	PP_5128	['ilvD']	S_Valine__Leucine__and_Isoleucine_Metabolism								553	APSR	(cysH and trx) or (cysH and trxC) or (cysH and trxA)	(PP_2328 and PP_0510) or (PP_2328 and PP_5069) or (PP_2328 and PP_5215)	S_Sulfur_Metabolism
508	PYRDOX	470.547	1.0849e-05	-2.80289e-13	1	PP_3945	['nicX']	S_Aromatic_Compounds_Degradation__Nicotinic_acid_pathway								554	DHQTi_copy1	aroQ-I or aroQ-III or aroQ-II	PP_0560 or PP_3003 or PP_2407	S_Phenylalanine_Tyrosine_Tryptophan_Biosynthesis
509	G3PAT140	470.547	1.03383e-05	1.03383e-05	1	PP_1520	['plsB']	S_Glycerophospholipid_Metabolism								555	ADSS	purA	PP_4889	S_Purine_Metabolism
510	PYRZAM	470.547	1.0849e-05	-1.59094e-13	1	PP_3941	['nicF']	S_Aromatic_Compounds_Degradation__Nicotinic_acid_pathway								556	PRASCSi_copy1	purC	PP_1240	S_Purine_Metabolism
511	RHACOAE141d5	470.547	0.0107983	-1.0399e-14	1	PP_4762	['tesB']	S_PHAs_Metabolism								557	PSSA180	pssA or	PP_3664 or PP_4677	S_Glycerophospholipid_Metabolism
512	PGP160abcpp	470.547	0.00122186	1.84584e-13	1	PP_4935	['msbA']	S_Transport__ABC_system								558	PGSA160	pgsA	PP_4097	S_Glycerophospholipid_Metabolism
513	CPPPGO	470.547	6.53732e-05	2.16983e-05	0.999912	PP_0073	['hemF']	S_Cofactor_and_Prosthetic_Group_Biosynthesis__Porphyrin_and_Chlorophyll_Metabolism								559	3OAR180	fabG	PP_1914	S_Fatty_Acid__Biosynthesis
514	MOBDtex	470.547	7.9374e-05	7.9374e-05	1		[]	S_Transport__Outer_Membrane								560	DHFR	folA	PP_5132	S_Cofactor_and_Prosthetic_Group_Biosynthesis__Folate_Biosynthesis
515	ALLTNt2rpp	470.547	0.00064247	3.59343e-16	1	PP_4309	['']	S_Transport__Inner_Membrane								561	Htex			S_Transport__Outer_Membrane
516	MOBDabc	470.547	7.9374e-05	7.9374e-05	1	PP_3830	['modC']	S_Transport__ABC_system								562	PYOVDM2	pvdM	PP_4213	S_Iron_uptake_and_metabolism
517	ASPO3	470.547	6.62126e-05	5.53648e-05	1	PP_1426	['nadB']	S_Cofactor_and_Prosthetic_Group_Biosynthesis__Nicotinamide_Biosynthesis								563	EAR60y			S_Fatty_Acid__Biosynthesis
518	PGPP140pp	470.547	1.75081e-06	-2.29786e-13	1	PP_0520	['pgpA']	S_Glycerophospholipid_Metabolism								564	EX_cu2_e			Extracellular exchange
519	DCTPD	470.547	0.000528032	2.88404e-14	1	PP_1100	['dcd']	S_Pyrimidine_Metabolism								565	CDPMEK	ispE	PP_0723	S_Cofactor_and_Prosthetic_Group_Biosynthesis__Terpenoid_backbone_biosynthesis
520	NACtex	470.547	1.08488e-05	-4.92697e-15	1	PP_3939	['nicP-II']	S_Transport__Outer_Membrane								566	PSD181	psd	PP_4908	S_Glycerophospholipid_Metabolism
521	NACt1pp	470.547	1.08488e-05	-2.66596e-15	1	PP_3940	['nicT']	S_Transport__Inner_Membrane								567	MPTG2	(pbpC and ftsW and murJ) or (mrcB and ftsW and murJ) or (mrcA and ftsW and murJ) or (mtgA and ftsW and murJ)	(PP_0572 and PP_1336 and PP_0601) or (PP_4683 and PP_1336 and PP_0601) or (PP_5084 and PP_1336 and PP_0601) or (PP_5107 and PP_1336 and PP_0601)	S_Cell_Envelope_Biosynthesis__Peptidoglycan_Biosynthesis
522	PG140abcpp	470.547	8.75717e-07	8.75717e-07	1	PP_4935	['msbA']	S_Transport__ABC_system								568	3OAS60	fabF or fabB or	PP_1916 or PP_4175 or PP_3303	S_Fatty_Acid__Biosynthesis
523	RHA60tpp	470.547	0.000369174	-8.7456e-16	1		[]	S_Transport__Inner_Membrane								569	NNDMBRT	cobU	PP_1679	S_Cofactor_and_Prosthetic_Group_Biosynthesis__Porphyrin_and_Chlorophyll_Metabolism
524	NACHY	470.547	1.0849e-05	4.49285e-13	1	PP_3947 and PP_3948	['nicA', 'nicB']	S_Aromatic_Compounds_Degradation__Nicotinic_acid_pathway								570	OPMEACPD	fabZ	PP_1602	S_Cofactor_and_Prosthetic_Group_Biosynthesis__Biotin_Biosynthesis
525	23CTI1	470.547	0.0107983	-8.08353e-14	1	PP_2136	['fadB']	S_Fatty_Acid_Metabolism								571	FEROpp	copA-II or copA-I or bfr-II	PP_5380 or PP_2205 or PP_1082	S_Iron_uptake_and_metabolism
526	PHADPC121	470.547	0.0107983	1.89508e-14	1	PP_5004	['phaB']	S_PHAs_Metabolism								572	METS	metE or metH	PP_2698 or PP_2375	S_Methionine_Metabolism
527	PLIPA2G160pp	470.547	0.000981667	4.29584e-16	1		[]	S_Glycerophospholipid_Metabolism								573	HEPK2_kt	or	PP_0346 or PP_0345	S_Cell_Envelope_Biosynthesis__LPS_Biosynthesis
528	PETNT181_kt	470.547	0.000226442	0.000211534	1		[]	S_Cell_Envelope_Biosynthesis__LPS_Biosynthesis								574	UAPGR	murB or glcD	PP_1904 or PP_3745	S_Cell_Envelope_Biosynthesis
529	ACOADH1	470.547	0.00239963	1.40048e-16	1		[]	S_Valine__Leucine__and_Isoleucine_Metabolism								575	FDH	( and and and ) or (fdoG and fdoH and fdoI and fdhE)	(PP_2183 and PP_2184 and PP_2185 and PP_2186) or (PP_0489 and PP_0490 and PP_0491 and PP_0492)	S_Formaldehyde_Metabolism
530	MG2uabcpp	470.547	0.000342686	2.88123e-12	1	PP_2645	['mgtA']	S_Transport__ABC_system								576	EAR120y			S_Fatty_Acid__Biosynthesis
531	D_LACtex	470.547	0.0010045	0	1		[]	S_Transport__Outer_Membrane								577	GLUPRT	purF	PP_2000	S_Purine_Metabolism
532	FACOAE60	470.547	0.0107983	2.85574e-14	1	PP_4762	['tesB']	S_Fatty_Acid_Metabolism								578	3HAD180	fabZ or fabA	PP_1602 or PP_4174	S_Fatty_Acid__Biosynthesis
533	APG3PAT140	470.547	1.03383e-05	1.03383e-05	1	PP_0391	['plsY']	S_Glycerophospholipid_Metabolism								579	UGMDDS	murF	PP_1333	S_Cell_Envelope_Biosynthesis__Peptidoglycan_Biosynthesis
534	3AIBT2	470.547	0.00118338	-1.31854e-14	1	PP_0596	['']	S_Valine__Leucine__and_Isoleucine_Metabolism								580	MDDCP4pp	dacA or dacB	PP_4803 or PP_2098	S_Cell_Envelope_Biosynthesis__Peptidoglycan_Biosynthesis
535	PGPP160	470.547	0.00165221	0.000268067	0.999906	PP_0520	['pgpA']	S_Glycerophospholipid_Metabolism								581	GLYCL	(gcvH-II and gcvP-II and gcvT-II and lpdG) or (gcvH-I and gcvP-I and gcvT-I and lpdG)	(PP_5193 and PP_5192 and PP_5194 and PP_4187) or (PP_0989 and PP_0988 and PP_0986 and PP_4187)	S_Glycine__Serine_and_threonine_metabolism
536	PHADPC140	470.547	0.0107983	1.96332e-14	1	PP_5004	['phaB']	S_PHAs_Metabolism								582	DALAt2pp	cycA	PP_4840	S_Transport__Inner_Membrane
537	HBRCH	470.547	0.0107983	-1.60635e-14	1	PP_4762	['tesB']	S_PHAs_Metabolism								583	OPMEACPS	fabB	PP_4175	S_Cofactor_and_Prosthetic_Group_Biosynthesis__Biotin_Biosynthesis
538	GLYCAtex	470.547	0.00102135	-7.37709e-15	1		[]	S_Transport__Outer_Membrane								584	DHDPRy	dapB	PP_4725	S_Lysine_Metabolism
539	PRASCSi_copy2	470.547	0.0110003	0.0100878	1	PP_1240	['purC']	S_Purine_Metabolism								585	THDPS	dapD	PP_1530	S_Lysine_Metabolism
540	6HNACMO	470.547	1.0849e-05	6.24337e-14	1	PP_3944	['nicC']	S_Aromatic_Compounds_Degradation__Nicotinic_acid_pathway								586	RBFK	ribF	PP_0602	S_Cofactor_and_Prosthetic_Group_Biosynthesis__Riboflavin_Metabolism
541	PETNT161_kt	470.547	0.000226442	0.000211534	1		[]	S_Cell_Envelope_Biosynthesis__LPS_Biosynthesis								587	3OAR160	fabG	PP_1914	S_Fatty_Acid__Biosynthesis
542	PHAP2C121	470.547	0.0107983	-5.35451e-15	1	PP_5003	['phaA']	S_PHAs_Metabolism								588	DHDPS	dapA-I	PP_1237	S_Lysine_Metabolism
543	MOBDabcpp	470.547	7.9374e-05	7.9374e-05	1	PP_3828 and PP_3829 and PP_3830	['modA', 'modB', 'modC']	S_Transport__ABC_system								589	DPR	or panE or	PP_2998 or PP_1351 or PP_2325	S_Cofactor_and_Prosthetic_Group_Biosynthesis__Pantothenate_and_CoA_Biosynthesis
544	HMR_0260	470.547	0.0107983	3.56967e-15	1	PP_4762	['tesB']	S_Fatty_Acid_Metabolism								590	BMOGDS1	mobA	PP_3457	S_Cofactor_and_Prosthetic_Group_Biosynthesis__Molybdopterin_Biosynthesis
545	RHA80tex	470.547	0.000263374	-6.95581e-17	1		[]	S_Transport__Outer_Membrane								591	I4FE4SRfdx	fdx and iscU	PP_0847 and PP_0843	S_Cofactor_and_Prosthetic_Group_Biosynthesis__FeS_clusters_metabolism
546	2AGPG181tipp	470.547	0.00172773	-3.33687e-15	1	PP_1700	['']	S_Glycerophospholipid_Metabolism								592	3HAD100	fabZ or fabA	PP_1602 or PP_4174	S_Fatty_Acid__Biosynthesis
547	CYTOM	470.547	0.00118338	-4.0471e-15	1	PP_3989	['']	Unassigned								593	PGPP181	pgpA	PP_0520	S_Glycerophospholipid_Metabolism
548	PHADPC101	470.547	0.0107983	1.77193e-14	1	PP_5004	['phaB']	S_PHAs_Metabolism								594	3OAS80	fabF or fabB or	PP_1916 or PP_4175 or PP_3303	S_Fatty_Acid__Biosynthesis
549	PLIPA2E160pp	470.547	0.00125198	-1.41046e-15	1		[]	S_Glycerophospholipid_Metabolism								595	NAtex			S_Transport__Outer_Membrane
550	RHACOAEP60	470.547	0.0107983	-1.78484e-15	1	PP_4762	['tesB']	S_PHAs_Metabolism								596	PGSA140	pgsA	PP_4097	S_Glycerophospholipid_Metabolism
551	DPHEtex	470.547	0.000264179	6.3711e-16	1		[]	S_Transport__Outer_Membrane								597	ACOAD24f	fadE	PP_1893	S_Fatty_Acid_Metabolism
552	MEOHtrpp	470.547	0.0008065	-1.69107e-15	1	PP_s0001	['']	S_Transport__Inner_Membrane								598	AGPAT161	plsC or	PP_1844 or PP_0058	S_Glycerophospholipid_Metabolism
553	PHADPC60	470.547	0.0107983	6.72512e-14	1	PP_5004	['phaB']	S_PHAs_Metabolism								599	PSP_L	serB	PP_4909	S_Glycine__Serine_and_threonine_metabolism
554	ADEt2rpp	470.547	0.000525658	-1.95588e-14	1	PP_4653	['purP']	S_Transport__Inner_Membrane								600	A5PISO	kdsD or	PP_0957 or PP_1806	S_Cell_Envelope_Biosynthesis
555	PGSA161	470.547	0.000980324	0.00134296	0.999316	PP_4097	['pgsA']	S_Glycerophospholipid_Metabolism								601	EAR160y			S_Fatty_Acid__Biosynthesis
556	PHEMEtiex	470.547	0.0431933	0	1		[]	S_Iron_uptake_and_metabolism								602	AMPMS2	thiC	PP_4922	S_Cofactor_and_Prosthetic_Group_Biosynthesis__Thiamine_Metabolism
557	CGLYtex	470.547	0.00039446	-2.97715e-15	1	PP_0883	['opdP']	S_Transport__Outer_Membrane								603	DHAD2	ilvD	PP_5128	S_Valine__Leucine__and_Isoleucine_Metabolism
558	FE3DCITR	470.547	0.00237465	0.000101522	1	PP_1638	['fpr-I']	S_Iron_uptake_and_metabolism								604	LPSALAT			S_Cell_Envelope_Biosynthesis__LPS_Biosynthesis
559	PLIPA1E161pp	470.547	0.00239963	-1.29934e-14	1		[]	S_Glycerophospholipid_Metabolism								605	ANPRT	trpD	PP_0421	S_Phenylalanine_Tyrosine_Tryptophan_Biosynthesis
560	DPHEt2rpp	470.547	0.000264179	-1.0005e-15	1		[]	S_Transport__Inner_Membrane								606	3OAR100	fabG	PP_1914	S_Fatty_Acid__Biosynthesis
561	CHORtex	470.547	0.000274243	-8.81407e-16	1		[]	S_Transport__Outer_Membrane								607	NI2tpp		PP_1843	S_Transport__Inner_Membrane
562	RHACOAE141	470.547	0.0107983	3.56967e-15	1	PP_4762	['tesB']	S_PHAs_Metabolism								608	ADPT	apt	PP_4266	S_Purine_Metabolism
563	RHACOAE160	470.547	0.0107983	-6.77301e-15	1	PP_4762	['tesB']	S_PHAs_Metabolism								609	EDTXS2_kt	or htrB	PP_0063 or PP_1735	S_Cell_Envelope_Biosynthesis__Lipid_A_Biosynthesis
564	PHEtex	470.547	0.000264179	-9.43298e-16	1		[]	S_Transport__Outer_Membrane								610	OGMEACPS	or	PP_4379 or PP_4545	S_Cofactor_and_Prosthetic_Group_Biosynthesis__Biotin_Biosynthesis
565	FACOAE141	470.547	0.0107983	3.73542e-14	1	PP_4762	['tesB']	S_Fatty_Acid_Metabolism								611	DABAAT2	or pvdH or	PP_2800 or PP_4223 or PP_4421	S_Alternate_Carbon_and_Nitrogen_source__Ectoine_Metabolism
566	DURAD	470.547	0.00287953	-2.79743e-05	0.999983	PP_4038 and PP_4037	['pydA', 'pydX']	S_Alternate_Carbon_and_Nitrogen_source__Nucleotide_Metabolism								612	DHNPTE	folB	PP_0392	S_Cofactor_and_Prosthetic_Group_Biosynthesis__Folate_Biosynthesis
567	2AACLPPEAT160	470.547	0.00239963	1.15655e-13	1	PP_1700	['']	S_Glycerophospholipid_Metabolism								613	GTHS	gshB	PP_4993	S_Glutamate_Metabolism
568	FDMO2	470.547	0.00261778	-3.41805e-15	1	PP_0238	['ssuD']	S_Sulfur_Metabolism								614	CAt6pp		PP_0928	S_Transport__Inner_Membrane
569	PHPYRtex	470.547	0.000275996	-1.06322e-15	1		[]	S_Transport__Outer_Membrane								615	S7PI	diaA	PP_1323	S_Cell_Envelope_Biosynthesis__Biosynthesis_of_L_glycero_D_manno_heptose__Hep_
570	BZt1pp	470.547	0.0431933	1.14075e-13	1	PP_3165	['benK']	S_Transport__Inner_Membrane
571	PHADPC40	470.547	0.0107983	2.20978e-14	1	PP_5004	['phaB']	S_PHAs_Metabolism
572	RHACOAE100	470.547	0.0107983	-1.42594e-15	1	PP_4762	['tesB']	S_PHAs_Metabolism
573	COBALT2t3pp	470.547	0.0431933	1.2416e-13	1	PP_4774	['fieF']	S_Heavy_Metal_Tolerance
574	RHACOAEP101	470.547	0.0107983	-1.12199e-14	1	PP_4762	['tesB']	S_PHAs_Metabolism
575	2AGPE161tipp	470.547	0.00239963	9.14799e-15	1	PP_1700	['']	S_Glycerophospholipid_Metabolism
576	OSKTabcpp	470.547	0.000437355	-6.40705e-12	1	PP_1778 and PP_1779	['', '']	S_Cell_Envelope_Biosynthesis__O_antigen_Biosynthesis
577	EAR100y	470.547	0.00718371	0.00169227	0.999843		[]	S_Fatty_Acid__Biosynthesis
578	PHADPCP40	470.547	0.0107983	8.92418e-15	1	PP_5004	['phaB']	S_PHAs_Metabolism
579	PHAP2C141	470.547	0.0107983	5.2679e-15	1	PP_5003	['phaA']	S_PHAs_Metabolism
580	RHACOAE80	470.547	0.0107983	3.07998e-14	1	PP_4762	['tesB']	S_PHAs_Metabolism
581	CYStpp	470.547	0.0107983	-4.74544e-15	1	PP_2872	['eamA']	S_Transport__Inner_Membrane
582	CYTBDpp	470.547	0.0215967	-7.45712e-15	1	PP_4650 and PP_4651	['cioB', 'cioA']	S_Oxidative_Phosphorylation
583	FACOAE120	470.547	0.0107983	0	1	PP_4762	['tesB']	S_Fatty_Acid_Metabolism
584	2AGPE181tipp	470.547	0.00172773	9.66125e-15	1	PP_1700	['']	S_Glycerophospholipid_Metabolism
585	FACOAE161	470.547	0.0107983	3.9475e-14	1	PP_4762	['tesB']	S_Fatty_Acid_Metabolism
586	PHAP2C140	470.547	0.0107983	-7.13934e-15	1	PP_5003	['phaA']	S_PHAs_Metabolism
587	CTPS1	470.547	0.0107897	0.00861088	0.999203	PP_1610	['pyrG']	S_Pyrimidine_Metabolism
588	MEOHtex	470.547	0.0008065	-1.35128e-14	1	PP_s0001	['']	S_Transport__Outer_Membrane
589	PHADPCP90	470.547	0.0107983	8.92418e-15	1	PP_5004	['phaB']	S_PHAs_Metabolism
590	PHPYRtpp	470.547	0.000275996	5.10173e-16	1		[]	S_Transport__Inner_Membrane
591	RHACOAET40	470.547	0.0107983	1.27904e-14	1	PP_4762	['tesB']	S_PHAs_Metabolism
592	FACOAE70	470.547	0.0107983	2.33293e-14	1	PP_4762	['tesB']	S_Fatty_Acid_Metabolism
593	PHADPC80	470.547	0.0107983	-1.60635e-14	1	PP_5004	['phaB']	S_PHAs_Metabolism
594	FACOAE181	470.547	0.0107983	5.71147e-14	1	PP_4762	['tesB']	S_Fatty_Acid_Metabolism
595	RHACOAEP90	470.547	0.0107983	2.18242e-14	1	PP_4762	['tesB']	S_PHAs_Metabolism
596	RHACOAE142	470.547	0.0107983	2.55185e-14	1	PP_4762	['tesB']	S_PHAs_Metabolism
597	GLYCLTDy	470.547	0.00617048	4.69686e-15	1	PP_4300	['ttuD']	S_Glyoxylate_and_dicarboxylate_metabolism
598	PLIPA1E180pp	470.547	0.00172773	8.94003e-15	1		[]	S_Glycerophospholipid_Metabolism
599	FACOAE80	470.547	0.0107983	4.51534e-14	1	PP_4762	['tesB']	S_Fatty_Acid_Metabolism
600	RHACOAEP70	470.547	0.0107983	1.82721e-14	1	PP_4762	['tesB']	S_PHAs_Metabolism
601	RHACOAE121	470.547	0.0107983	-2.00993e-14	1	PP_4762	['tesB']	S_PHAs_Metabolism
602	PG160abcpp	470.547	0.00239957	5.62405e-05	0.999999	PP_4935	['msbA']	S_Transport__ABC_system
603	TRPS1_copy2	470.547	0.00211162	0.00188746	1	PP_0082 and PP_0083	['trpA', 'trpB']	S_Phenylalanine_Tyrosine_Tryptophan_Biosynthesis
604	FA120ACPHi	470.547	0.00617048	1.67059e-14	1	PP_0922	['']	S_Fatty_Acid__Biosynthesis
605	UKQUIVORx	470.547	0.000226442	0.000211534	1	PP_1803	['wbpV']	S_Cell_Envelope_Biosynthesis__O_antigen_Biosynthesis
606	UKQUIVORy	470.547	0.000226442	0.000211534	1	PP_1803	['wbpV']	S_Cell_Envelope_Biosynthesis__O_antigen_Biosynthesis
607	RHA80tpp	470.547	0.000263374	-1.05536e-15	1		[]	S_Transport__Inner_Membrane
608	OXOADLR	470.547	0.00196333	-1.13577e-12	1	PP_4188	['sucB']	S_Lysine_Metabolism
609	RHACOAEP80	470.547	0.0107983	-1.78484e-14	1	PP_4762	['tesB']	S_PHAs_Metabolism
610	OXDHCOAT	470.547	0.00128935	-4.53875e-13	1	PP_3283 and PP_3280	['paaG', 'paaJ']	S_Aromatic_Compounds_Degradation__Phenylacetyl_CoA_Catabolom
611	DAPAT	470.547	0.00227333	1.2152e-14	1		[]	S_Lysine_Metabolism
612	FALDH2	470.547	0.00262861	1.08492e-05	1	PP_1616	['frmA']	S_Formaldehyde_Metabolism
613	3_4DHBZt2	470.547	0.000409415	1.08422e-13	1	PP_1382	['pcaP']	S_Transport__Outer_Membrane
614	FACOAE50	470.547	0.0107983	1.42787e-14	1	PP_4762	['tesB']	S_Fatty_Acid_Metabolism
615	HEMEti	470.547	0.00539917	-9.22799e-14	1	PP_4327	['ccmA']	S_Transport__ABC_system
616	RHACOAEP40	470.547	0.0107983	2.44239e-14	1	PP_4762	['tesB']	S_PHAs_Metabolism
617	FACOAE90	470.547	0.0107983	5.13107e-14	1	PP_4762	['tesB']	S_Fatty_Acid_Metabolism
618	G3PAT181	470.547	0.00162671	0.000737597	1	PP_1520	['plsB']	S_Glycerophospholipid_Metabolism
619	IND3ACtex	470.547	0.000227933	1.90971e-13	1		[]	S_Transport__Outer_Membrane
620	ANS	470.547	0.00394738	-2.09375e-13	1	PP_0417 and PP_0420	['trpE', 'pabA']	S_Phenylalanine_Tyrosine_Tryptophan_Biosynthesis
621	ANS2	470.547	0.000273996	0.00377492	0.999651	PP_0417 and PP_0420	['trpE', 'pabA']	S_Phenylalanine_Tyrosine_Tryptophan_Biosynthesis
622	SO4tex	470.547	0.00138428	0.00904878	0.999372		[]	S_Transport__Outer_Membrane
623	SERtex	470.547	0.00107983	3.44654e-14	1		[]	S_Transport__Outer_Membrane
624	UM4PCP	470.547	0.000131687	7.9297e-14	1	PP_4799	['']	S_Cell_Envelope_Biosynthesis__Peptidoglycan_Biosynthesis
625	IZPN	470.547	0.0019197	5.86205e-13	1	PP_5030	['hutI']	S_Histidine_Metabolism
626	RHA40tpp	470.547	0.0431933	-9.17291e-13	1		[]	S_Transport__Inner_Membrane
627	MOTS1	470.547	0.00539917	3.74551e-14	1	PP_4053	['treY']	S_Starch_and_Sucrose_Metabolism
628	PAPA180	470.547	0.0107983	-5.91164e-12	1		[]	S_Glycerophospholipid_Metabolism
629	ALGSex13	470.547	0.000107313	-6.53034e-15	1	PP_1284	['algE']	S_Alginate_biosynthesis
630	ALGSex2	470.547	0.000107313	-7.36547e-15	1	PP_1284	['algE']	S_Alginate_biosynthesis
631	ALGSex12	470.547	0.000107313	-7.20072e-15	1	PP_1284	['algE']	S_Alginate_biosynthesis
632	ALGSex5	470.547	0.000107313	-6.54603e-15	1	PP_1284	['algE']	S_Alginate_biosynthesis
633	ALGSex10	470.547	0.0001001	-1.05181e-13	1	PP_1284	['algE']	S_Alginate_biosynthesis
634	TTRCYCt7pp	470.547	0.0215967	1.42134e-11	1	PP_3588	['']	S_Transport__solvent_extrusion
635	TTRCYCtex	470.547	0.0431933	2.84268e-11	1		[]	S_Transport__Outer_Membrane
636	4PCPpp	470.547	0.00012971	5.32345e-14	1		[]	S_Cell_Envelope_Biosynthesis__Peptidoglycan_Biosynthesis
637	INSH	470.547	0.00539917	3.99325e-12	1	PP_2460	['Nuh']	S_Purine_Metabolism
638	PACt3	470.547	0.000288919	4.81072e-15	1	PP_3272	['actP-III']	S_Transport__Inner_Membrane
639	PAPA120	470.547	0.0107983	-5.84706e-12	1		[]	S_Glycerophospholipid_Metabolism
640	M_XYLtpp	470.547	0.0431933	1.26281e-11	1		[]	S_Transport__Inner_Membrane
641	M_Xylt1	470.547	0.0431933	1.99519e-11	1		[]	S_Transport__Outer_Membrane
642	ACSERtpp	470.547	0.000617048	3.66534e-14	1	PP_2872	['eamA']	S_Transport__Inner_Membrane
643	PB2t5	470.547	0.0431933	-3.4209e-11	1	PP_0043 and PP_0044 and PP_0045	['czcA-I', 'czcB-I', 'czcC-I']	S_Heavy_Metal_Tolerance
644	ZN2t4pp	470.547	0.00976686	-3.88241e-13	1	PP_0026	['']	S_Heavy_Metal_Tolerance
645	ALGSex1	470.547	0.000107313	-8.20186e-15	1	PP_1284	['algE']	S_Alginate_biosynthesis
646	G3PD5	470.547	0.0143978	1.5247e-11	1	PP_1073	['glpD']	S_Glycerophospholipid_Metabolism
647	APG3PAT161	470.547	0.00288263	0.00163392	1	PP_0391	['plsY']	S_Glycerophospholipid_Metabolism
648	OXPTNDH	470.547	0.00227333	-1.10857e-12	1	PP_0213	['gabD-I']	S_Lysine_Metabolism
649	GND	470.547	0.129513	0.0671674	0.999482	PP_4043	['gntZ']	S_Pentose_Phosphate_Pathway
650	RHA100tpp	470.547	0.000204708	-1.62294e-14	1		[]	S_Transport__Inner_Membrane
651	MLDCP1Bpp	470.547	0.000161342	3.04098e-12	1		[]	S_Cell_Envelope_Biosynthesis__Peptidoglycan_Biosynthesis
652	AROH	470.547	0.00772303	0.00464709	1	PP_1769	['pheA']	S_Phenylalanine_Tyrosine_Tryptophan_Biosynthesis
653	KAS14	470.547	0.0108195	0.00690661	1	PP_4175	['fabB']	S_Fatty_Acid__Biosynthesis
654	PAPA161	470.547	0.0107983	-4.58701e-12	1		[]	S_Glycerophospholipid_Metabolism
655	APENTAMAH2	470.547	0.00130889	-3.53246e-14	1	PP_0382	['davA']	S_Lysine_Metabolism
656	O_Xylt1	470.547	0.0431933	-2.82222e-11	1		[]	S_Transport__Outer_Membrane
657	O_XYLtppi	470.547	0.0431933	-2.74845e-11	1		[]	S_Transport__Inner_Membrane
658	OIVD2	470.547	0.00392667	-1.35518e-12	1	(PP_4401 and PP_4402) and PP_4403 and PP_4404	['bkdAA', 'bkdAB', 'bkdB', 'lpdV']	S_Valine__Leucine__and_Isoleucine_Metabolism
659	PUTA3	470.547	0.0107983	-4.22649e-12	1	PP_4947	['putA']	S_Glutamate_Metabolism
660	QUINtpp	470.547	0.000383941	-9.61139e-14	1	PP_2553	['']	S_Transport__Inner_Membrane
661	SOTA	470.547	0.00215967	1.24323e-12	1	PP_4481	['astC']	S_Arginine_and_Proline_Metabolism
662	ADSK	470.547	0.0090891	2.07042e-11	1	PP_1303 and PP_1304	['cysD', 'cysNC']	S_Sulfur_Metabolism
663	RHA121tpp	470.547	0.000172085	1.40175e-15	1		[]	S_Transport__Inner_Membrane
664	P5CD	470.547	0.0107983	-6.62923e-12	1	PP_4947	['putA']	S_Arginine_and_Proline_Metabolism
665	APATr	470.547	0.00287956	1.53876e-13	1	PP_0596	['']	S_Alternate_Carbon_and_Nitrogen_source__Dipeptide_Metabolism
666	PACCOAE	470.547	0.00128935	-6.50755e-13	1	PP_3274 and PP_3275 and PP_3276 and PP_3277 and PP_3278	['paaE', 'paaD', 'paaC', 'paaB', 'paaA']	S_Aromatic_Compounds_Degradation__Phenylacetyl_CoA_Catabolom
667	ALGSex4	470.547	0.000107313	1.36597e-15	1	PP_1284	['algE']	S_Alginate_biosynthesis
668	GNNUC	470.547	0.00539917	3.1377e-13	1	PP_2460	['Nuh']	S_Purine_Metabolism
669	ALGSex7	470.547	8.33044e-05	1.34173e-15	1	PP_1284	['algE']	S_Alginate_biosynthesis
670	MSULR	470.547	0.00261778	3.51391e-13	1		[]	S_Sulfur_Metabolism
671	APTNAT	470.547	0.00227333	-1.65038e-13	1	PP_0214	['gabT']	S_Lysine_Metabolism
672	APG3PAT180	470.547	0.000998737	0.00010837	1	PP_0391	['plsY']	S_Glycerophospholipid_Metabolism
673	APCtex	470.547	0.0431933	2.91131e-12	1		[]	S_Transport__Outer_Membrane
674	RHA141tpp	470.547	0.000144944	-2.1233e-15	1		[]	S_Transport__Inner_Membrane
675	APCtpp	470.547	0.0431933	2.29287e-11	1		[]	S_Transport__Inner_Membrane
676	ARGR	470.547	0.0143978	2.37723e-12	1	PP_3722	['alr']	S_Arginine_and_Proline_Metabolism
677	RHA120tpp	470.547	0.000167416	-7.962e-15	1		[]	S_Transport__Inner_Membrane
678	GLYOX	470.547	0.00227333	1.25117e-13	1	PP_4144	['gloB']	S_Pyruvate_Metabolism
679	ALDD2y	470.547	0.00319951	6.19187e-13	1	PP_2492	['yqhD']	S_Alternate_Carbon
680	PYRtex	470.547	0.00119981	-2.43392e-13	1		[]	S_Transport__Outer_Membrane
681	ARGDr	470.547	0.0107983	-1.12119e-12	1	PP_1001	['arcA']	S_Arginine_and_Proline_Metabolism
682	MLDCP2App	470.547	0.000161834	5.96723e-12	1		[]	S_Cell_Envelope_Biosynthesis__Peptidoglycan_Biosynthesis
683	MLDCP2Bpp	470.547	0.000161734	-1.96917e-12	1		[]	S_Cell_Envelope_Biosynthesis__Peptidoglycan_Biosynthesis
684	RECOAH7	470.547	0.00012133	-5.70732e-15	1	PP_4817	['']	S_PHAs_Metabolism
685	RHA160tpp	470.547	0.00012133	-3.67147e-15	1		[]	S_Transport__Inner_Membrane
686	TDP	470.547	0.0107983	-1.84087e-12	1	PP_5100	['rdgB']	S_Cofactor_and_Prosthetic_Group_Biosynthesis__Thiamine_Metabolism
687	RHA140tpp	470.547	0.000143024	-6.66503e-15	1		[]	S_Transport__Inner_Membrane
688	AATA	470.547	0.00196333	2.6926e-13	1		[]	S_Lysine_Metabolism
689	METOX1s	470.547	0.00350212	1.75611e-12	1	PP_s0001	['']	Unassigned
690	ALGSex6	470.547	7.88919e-05	-1.84323e-14	1	PP_1284	['algE']	S_Alginate_biosynthesis
691	METGL	470.547	0.00261778	1.14475e-14	1	PP_1308	['mdeA']	S_Methionine_Metabolism
692	ALGE9	470.547	0.0001001	3.88124e-14	1	PP_1283	['algG']	S_Alginate_biosynthesis
693	ASPO1	470.547	0.00617048	2.04905e-13	1	PP_1426	['nadB']	S_Cofactor_and_Prosthetic_Group_Biosynthesis__Nicotinamide_Biosynthesis
694	MLDCP3App	470.547	6.59486e-05	9.62802e-05	0.999996		[]	S_Cell_Envelope_Biosynthesis__Peptidoglycan_Biosynthesis
695	MLDEP1pp	470.547	6.59486e-05	9.62802e-05	0.999996		[]	S_Cell_Envelope_Biosynthesis__Peptidoglycan_Biosynthesis
696	MLDEP2pp	470.547	0.000161834	8.7596e-12	1		[]	S_Cell_Envelope_Biosynthesis__Peptidoglycan_Biosynthesis
697	AOXHEXCYCL	470.547	0.00196333	-1.28927e-13	1	PP_s0001	['']	S_Lysine_Metabolism
698	XTSNH	470.547	0.00539917	-8.41776e-13	1	PP_2460	['Nuh']	S_Purine_Metabolism
699	UREAtex	470.547	0.00285519	-6.54081e-13	1		[]	S_Transport__Outer_Membrane
700	CU2t4pp	470.547	0.0254448	0.00385581	1	PP_0026	['']	S_Heavy_Metal_Tolerance
701	CRO2t3pp	470.547	0.0431933	-1.26947e-11	1	PP_2556	['']	S_Heavy_Metal_Tolerance
702	ISOAML	470.547	0.00539917	1.79793e-12	1	PP_4055	['glgX']	S_Starch_and_Sucrose_Metabolism
703	CTPS2	470.547	0.0097003	-7.6547e-12	1	PP_1610	['pyrG']	S_Pyrimidine_Metabolism
704	PAPA140	470.547	0.0107983	-6.51571e-12	1		[]	S_Glycerophospholipid_Metabolism
705	3OXOADPt_pp	470.547	0.000405571	2.3932e-14	1	PP_1378	['pcaT']	S_Transport__Inner_Membrane
706	3_4DHBZ1t_pp	470.547	0.000409415	2.4164e-14	1	PP_1376	['pcaK']	S_Transport__Inner_Membrane
707	TTRCYCt2pp	470.547	0.0215967	1.82624e-11	1		[]	S_Transport__Inner_Membrane
708	GLYK	470.547	0.0143975	0.000241795	0.999978	PP_1075	['glpK']	S_Glycerophospholipid_Metabolism
709	MMTSAO	470.547	0.00392667	1.52646e-13	1	PP_4667	['mmsA-II']	S_Valine__Leucine__and_Isoleucine_Metabolism
710	URIt2pp	470.547	0.000327222	-8.81581e-15	1		[]	S_Transport__Inner_Membrane
711	ZN2t3pp	470.547	0.00863867	-9.28479e-13	1	PP_4774	['fieF']	S_Heavy_Metal_Tolerance
712	BHBtpp	470.547	0.0431933	1.95538e-11	1	PP_3074	['bhbP']	S_Transport__Inner_Membrane
713	PAPA181	470.547	0.0107983	-4.8881e-12	1		[]	S_Glycerophospholipid_Metabolism
714	RHA40tex	470.547	0.000591689	6.15023e-13	1		[]	S_Transport__Outer_Membrane
715	ME2	470.547	0.0107983	3.03244e-12	1	PP_5085	['maeB']	S_TCA_Cycle
716	AGMT	470.547	0.00312987	2.66696e-12	1	PP_2196	['speB']	S_Urea_cycleamino_group_metabolism
717	ALGL	470.547	0.000107313	-4.56319e-16	1	PP_1281	['algL']	S_Alginate_biosynthesis
718	ARGDC	470.547	0.00312987	2.90745e-13	1	PP_0567	['speA']	S_Arginine_and_Proline_Metabolism
719	ALGL2	470.547	0.000107313	1.17588e-15	1	PP_1281	['algL']	S_Alginate_biosynthesis
720	G3PAT180	470.547	0.000998737	0.00010837	1	PP_1520	['plsB']	S_Glycerophospholipid_Metabolism
721	CU2tonex	470.547	0.0431933	6.14512e-12	1	PP_4838 and (PP_5306 and PP_5307 and PP_5308)	['oprC', 'exbB', 'exbD', 'tonB']	S_Transport__Outer_Membrane
722	ACt5pp	470.547	0.0431933	2.38837e-11	1	PP_1188	['dctA-I']	S_Transport__Inner_Membrane
723	ACOAD23f	470.547	0.00308524	1.56976e-12	1	PP_1893	['fadE']	S_Fatty_Acid_Metabolism
724	RHA120tex	470.547	0.000167416	1.54213e-13	1		[]	S_Transport__Outer_Membrane
725	NADHPO	470.547	0.00350212	2.33642e-12	1	PP_2439 and PP_2440	['ahpC', 'ahpF']	Unassigned
726	UM4PL	470.547	0.000131687	7.47998e-14	1	PP_0547	['mpl']	S_Cell_Envelope_Biosynthesis__Peptidoglycan_Biosynthesis
727	RHA121tex	470.547	0.000172085	-2.26161e-14	1		[]	S_Transport__Outer_Membrane
728	MN2t3pp	470.547	0.00863867	-8.37033e-13	1	PP_4774	['fieF']	S_Heavy_Metal_Tolerance
729	INDOLEtex	470.547	0.0431933	1.61025e-11	1		[]	S_Transport__Outer_Membrane
730	INDOLEtpp	470.547	0.0431933	1.59344e-11	1		[]	S_Transport__Inner_Membrane
731	CD2abcpp	470.547	0.0107983	-4.47868e-12	1	PP_5139	['cadA-III']	S_Heavy_Metal_Tolerance
732	PB2tpp	470.547	0.0431933	-2.80024e-11	1		[]	S_Transport__Inner_Membrane
733	PB2t6	470.547	0.0431933	-2.76991e-11	1	PP_0043 and PP_0044 and PP_0045	['czcA-I', 'czcB-I', 'czcC-I']	S_Heavy_Metal_Tolerance
734	PB2tex	470.547	0.0431933	-2.76991e-11	1		[]	S_Transport__Outer_Membrane
735	CU2abcpp	470.547	0.0107983	-2.83584e-13	1	PP_0586	['cadA-II']	S_Heavy_Metal_Tolerance
736	GLUtex	470.547	0.000496475	-5.4134e-14	1	PP_0883	['opdP']	S_Transport__Outer_Membrane
737	ETHAAL	470.547	0.00125198	-5.68258e-13	1	PP_0543 and PP_0542	['eutB', 'eutC']	S_Alternate_Carbon_and_Nitrogen_source__Amines_and_Polyamines_Metabolism
738	AM4PCP	470.547	0.000131687	-2.36962e-14	1	PP_4799	['']	S_Cell_Envelope_Biosynthesis__Peptidoglycan_Biosynthesis
739	H2Stex	470.547	0.00139333	5.893e-14	1		[]	S_Transport__Outer_Membrane
740	ALLTN	470.547	0.000932618	2.46098e-14	1	PP_4286	['puuE']	S_Alternate_Carbon_and_Nitrogen_source__Nucleotide_Metabolism
741	ALLTNRA	470.547	0.000932618	2.46098e-14	1	PP_4310	['']	S_Alternate_Carbon_and_Nitrogen_source__Nucleotide_Metabolism
742	ALGSex3	470.547	0.000107313	-6.5809e-15	1	PP_1284	['algE']	S_Alginate_biosynthesis
743	OIVD3	470.547	0.00239963	-1.34237e-12	1	(PP_4401 and PP_4402) and PP_4403 and PP_4404	['bkdAA', 'bkdAB', 'bkdB', 'lpdV']	S_Valine__Leucine__and_Isoleucine_Metabolism
744	MUCCY_kt	470.547	0.00169386	4.32083e-14	1	PP_1379	['pcaB']	S_Aromatic_Compounds_Degradation__B_Ketoadipate_pathway
745	PAPA160	470.547	0.0107983	-6.51571e-12	1		[]	S_Glycerophospholipid_Metabolism
746	GLUSy	470.547	0.0107983	-2.47037e-12	1	PP_5075 and PP_5076	['gltD', 'gltB']	S_Glutamate_Metabolism
747	ACOAD22f	470.547	0.00178117	7.40725e-13	1	PP_1893	['fadE']	S_Fatty_Acid_Metabolism
748	CRO2tpp	470.547	0.0431933	-1.63531e-11	1		[]	S_Transport__Inner_Membrane
749	PAPA141	470.547	0.0107983	-6.5411e-12	1		[]	S_Glycerophospholipid_Metabolism
750	CSPMDDH	470.547	0.00103839	-1.14879e-12	1	PP_2928	['']	S_Arginine_and_Proline_Metabolism
751	AM4PA	470.547	0.000131687	3.30724e-15	1	PP_0789	['ampD']	S_Cell_Envelope_Biosynthesis__Peptidoglycan_Biosynthesis
752	G3PGabcpp	470.547	0.000981667	4.99385e-12	1		[]	S_Transport__Inner_Membrane
753	TRPtex	470.547	0.000222074	1.92186e-14	1		[]	S_Transport__Outer_Membrane
754	CD2tpp	470.547	0.0470414	0.00385581	1		[]	S_Transport__Inner_Membrane
755	CSND	470.547	0.00360876	-2.1517e-12	1	PP_3189	['codA']	S_Pyrimidine_Metabolism
756	GLYO1	470.547	0.00785333	7.00486e-13	1	PP_0612	['thiO']	S_Glyoxylate_and_dicarboxylate_metabolism
757	PB2abcpp	470.547	0.0107983	-6.43176e-12	1	PP_5139	['cadA-III']	S_Heavy_Metal_Tolerance
758	METOX2s	470.547	0.00350212	6.11127e-13	1	PP_s0001	['']	Unassigned
759	CD2t3pp	470.547	0.0431933	-5.34531e-12	1	PP_4774	['fieF']	S_Heavy_Metal_Tolerance
760	NADDP	470.547	0.0107983	2.74581e-12	1	PP_4029	['nudC']	S_Cofactor_and_Prosthetic_Group_Biosynthesis__Nicotinamide_Biosynthesis
761	AALDCDLsi	470.547	0.0172773	2.93917e-12	1	PP_s0001	['']	S_Glycine__Serine_and_threonine_metabolism
762	SHGO	470.547	0.00130889	5.21441e-13	1	PP_2910	['lhgO']	S_Lysine_Metabolism
763	CBPAH	470.547	0.00312987	-2.23914e-12	1	PP_5340	['aphA']	S_Alternate_Carbon_and_Nitrogen_source__Amines_and_Polyamines_Metabolism
764	CD2t6	470.547	0.0431933	-1.63543e-11	1	PP_0043 and PP_0044 and PP_0045	['czcA-I', 'czcB-I', 'czcC-I']	S_Heavy_Metal_Tolerance
765	PCADYOX	470.547	0.00169386	-2.00562e-12	1	PP_4655 and PP_4656	['pcaG', 'pcaH']	S_Aromatic_Compounds_Degradation__B_Ketoadipate_pathway
766	CD2tex	470.547	0.0431933	7.9934e-12	1		[]	S_Transport__Outer_Membrane
767	AADSACYCL	470.547	0.00196333	5.37829e-13	1	PP_s0001	['']	S_Lysine_Metabolism
768	CPPPGO2	470.547	6.87516e-05	-4.41903e-14	1	PP_4264	['hemN']	S_Cofactor_and_Prosthetic_Group_Biosynthesis__Porphyrin_and_Chlorophyll_Metabolism
769	CELLS	470.547	0.00143978	-3.90066e-13	1	PP_2635 and PP_2636 and PP_2638	['bcsA', 'bcsB', '']	S_Cell_Envelope_Biosynthesis__Cellulose_Metabolism
770	CELLex	470.547	0.000114268	-3.15556e-14	1		[]	S_Transport__Outer_Membrane
771	OIVD1r	470.547	0.00392667	4.1254e-12	1	(PP_4401 and PP_4402) and PP_4403 and PP_4404	['bkdAA', 'bkdAB', 'bkdB', 'lpdV']	S_Valine__Leucine__and_Isoleucine_Metabolism
772	CUt3	470.547	0.0431933	1.32922e-11	1	PP_5385 and PP_5386 and PP_5387 and PP_5388	['czcC', 'cusB', 'cusA', 'cusF']	S_Heavy_Metal_Tolerance
773	NAt3_1p5pp	470.547	0.0431933	-4.98222e-11	1	PP_4031	['nhaB']	S_Transport__Inner_Membrane
774	RHA160tex	470.547	0.00012133	8.61509e-14	1		[]	S_Transport__Outer_Membrane
775	CSPMDDC	470.547	0.00103839	-1.89049e-13	1	PP_2929	['nspC']	S_Arginine_and_Proline_Metabolism
776	UM3PL	470.547	0.00013209	1.05174e-13	1	PP_0547	['mpl']	S_Cell_Envelope_Biosynthesis__Peptidoglycan_Biosynthesis
777	GDBTALDH	470.547	0.00215967	-2.14066e-12	1	PP_5278	['kauB']	S_Arginine_and_Proline_Metabolism
778	MMSAD3	470.547	0.00287956	1.03248e-12	1	PP_0597	['mmsA-I']	S_Alternate_Carbon_and_Nitrogen_source__Dipeptide_Metabolism
779	CD2t5	470.547	0.0431933	-1.32561e-11	1	PP_0043 and PP_0044 and PP_0045	['czcA-I', 'czcB-I', 'czcC-I']	S_Heavy_Metal_Tolerance
780	CRO4t3pp	470.547	0.00863867	-1.5517e-12	1	PP_2556	['']	S_Heavy_Metal_Tolerance
781	NI2tpp	470.547	0.0470413	0.00399286	0.999987	PP_1843	['']	S_Transport__Inner_Membrane
782	TYRtex	470.547	0.000275996	3.59484e-15	1	PP_3630	['opdT-II']	S_Transport__Outer_Membrane
783	ASPO6	470.547	0.000121576	-8.47823e-13	1	PP_1426	['nadB']	S_Cofactor_and_Prosthetic_Group_Biosynthesis__Nicotinamide_Biosynthesis
784	RHA140tex	470.547	0.000143024	6.56216e-14	1		[]	S_Transport__Outer_Membrane
785	HOMtex	470.547	0.000644677	2.93553e-14	1		[]	S_Transport__Outer_Membrane
786	ALCDpp	470.547	0.00863867	6.51307e-12	1	PP_2674	['qedH-I']	Unassigned
787	AM3PA	470.547	0.00013209	4.02927e-15	1	PP_0789	['ampD']	S_Cell_Envelope_Biosynthesis__Peptidoglycan_Biosynthesis
788	AGM4PA	470.547	0.000131687	1.37896e-13	1	PP_0789	['ampD']	S_Cell_Envelope_Biosynthesis__Peptidoglycan_Biosynthesis
789	HIUH_c	470.547	0.000932618	1.76777e-12	1	PP_4285	['pucM']	S_Alternate_Carbon_and_Nitrogen_source__Nucleotide_Metabolism
790	ADA	470.547	0.00367063	8.20034e-12	1	PP_0591	['']	S_Purine_Metabolism
791	UREAtpp	470.547	0.0215967	-6.54081e-13	1	PP_1076	['glpF']	S_Transport__Inner_Membrane
792	PHER	470.547	0.0143978	5.73585e-12	1		[]	S_Phenylalanine_Tyrosine_Tryptophan_Biosynthesis
793	4PCP	470.547	0.000131687	6.27712e-15	1	PP_4799	['']	S_Cell_Envelope_Biosynthesis__Peptidoglycan_Biosynthesis
794	TNTep	470.547	0.0431933	4.25924e-12	1	PP_3425 and PP_3426 and PP_3427	['', 'mexF', 'oprN']	S_Xenobiotic_tolerance
795	ECOAH9ir	470.547	0.00239963	-4.46191e-13	1		[]	S_Valine__Leucine__and_Isoleucine_Metabolism
796	AGM3Pt2pp	470.547	0.00013209	1.42045e-13	1	PP_1355	['ampG']	S_Transport__Inner_Membrane
797	TRYPTAOX	470.547	0.000227933	1.37783e-13	1	PP_4983	['']	S_Plant_growth_promoting
798	AACTOOR	470.547	0.00227333	7.20111e-13	1		[]	Unassigned
799	GLUt2rpp	470.547	0.00254078	-2.83695e-13	1	PP_0137	['gltP']	S_Transport__Inner_Membrane
800	ALGAC4	470.547	8.33044e-05	-6.61047e-14	1	PP_1278 and PP_1280 and PP_1279	['algF', 'algI', 'algJ']	S_Alginate_biosynthesis
801	ALGE6	470.547	8.33044e-05	1.27778e-13	1	PP_1283	['algG']	S_Alginate_biosynthesis
802	AASAD3	470.547	0.00196333	4.92065e-13	1	PP_5258	['amaB']	S_Lysine_Metabolism
803	AGM3PApp	470.547	0.000130493	1.6439e-13	1	PP_4897	['amiC']	S_Cell_Envelope_Biosynthesis__Peptidoglycan_Biosynthesis
804	GLUTCOADHc	470.547	0.00227333	-2.70705e-13	1	PP_0158	['gcdH']	S_Lysine_Metabolism
805	5HPUDICDC_c	470.547	0.000932618	-9.74681e-13	1	PP_4287	['pucL']	S_Alternate_Carbon_and_Nitrogen_source__Nucleotide_Metabolism
806	AGMDA	470.547	0.00312987	7.35903e-12	1	PP_0266	['aguA']	S_Arginine_and_Proline_Metabolism
807	ALDD31	470.547	0.0172773	-4.67765e-13	1		[]	S_Sulfur_Metabolism
808	CD2t4pp	470.547	0.0254448	0.00385581	1	PP_0026	['']	S_Heavy_Metal_Tolerance
809	BZt2_pp	470.547	0.0431933	-1.14684e-11	1	PP_1188	['dctA-I']	S_Transport__Inner_Membrane
810	GLXO3r	470.547	0.00205683	-3.97935e-13	1		[]	S_Glyoxylate_and_dicarboxylate_metabolism
811	AGtex	470.547	0.0431933	5.30755e-11	1		[]	S_Transport__Outer_Membrane
812	AGtpp	470.547	0.0431933	3.0299e-11	1		[]	S_Transport__Inner_Membrane
813	GLXCL	470.547	0.0143978	-1.62981e-12	1	PP_4297	['gcl']	S_Glyoxylate_and_dicarboxylate_metabolism
814	GLUt4pp	470.547	0.00254078	-2.87598e-13	1	PP_0996	['gltS']	S_Transport__Inner_Membrane
815	AST	470.547	0.00215967	4.26192e-13	1	PP_4479 and PP_4480	['astA-I', 'astA-II']	S_Arginine_and_Proline_Metabolism
816	NFORGLUAH2	470.547	0.0019197	-7.61621e-13	1	PP_5029	['hutG']	S_Histidine_Metabolism
817	ADNK1	470.547	0.0107981	0.000213772	0.99998	PP_1506	['adk']	S_Purine_Metabolism
818	ALGE4	470.547	0.000107313	3.68256e-14	1	PP_1283	['algG']	S_Alginate_biosynthesis
819	ALGE3	470.547	0.000107313	3.68256e-14	1	PP_1283	['algG']	S_Alginate_biosynthesis
820	AGt3	470.547	0.0431933	3.15794e-11	1	PP_5385 and PP_5386 and PP_5387 and PP_5388	['czcC', 'cusB', 'cusA', 'cusF']	S_Heavy_Metal_Tolerance
821	ALGAC2	470.547	9.37966e-05	1.70571e-13	1	PP_1280 and PP_1279	['algI', 'algJ']	S_Alginate_biosynthesis
822	AGMt2pp	470.547	0.000130493	1.10556e-13	1	PP_1355	['ampG']	S_Transport__Inner_Membrane
823	ALGE5	470.547	0.000107313	3.68256e-14	1	PP_1283	['algG']	S_Alginate_biosynthesis
824	ALGAC5	470.547	7.88919e-05	6.82286e-14	1	PP_1278 and PP_1280 and PP_1279	['algF', 'algI', 'algJ']	S_Alginate_biosynthesis
825	NTD10	470.547	0.00539917	-3.78623e-12	1	PP_1620	['surE']	S_Purine_Metabolism
826	ALGAC3	470.547	8.82397e-05	1.13726e-13	1	PP_1278 and PP_1280 and PP_1279	['algF', 'algI', 'algJ']	S_Alginate_biosynthesis
827	ALGE2	470.547	0.000107313	3.68256e-14	1	PP_1283	['algG']	S_Alginate_biosynthesis
828	URO_c	470.547	0.000932618	4.25065e-13	1	PP_3099	['puuD']	S_Alternate_Carbon_and_Nitrogen_source__Nucleotide_Metabolism
829	AGM3PA	470.547	0.00013209	1.13905e-13	1	PP_0789	['ampD']	S_Cell_Envelope_Biosynthesis__Peptidoglycan_Biosynthesis
830	Kabcpp	470.547	0.0117202	-5.41652e-12	1	PP_4161 and PP_4160 and PP_4159	['kdpA', 'kdpB', 'kdpC']	S_Transport__ABC_system
831	AGM4PCPpp	470.547	0.000131287	1.43687e-13	1		[]	S_Cell_Envelope_Biosynthesis__Peptidoglycan_Biosynthesis
832	G3PAT160	470.547	0.00228845	0.000325767	1	PP_1520	['plsB']	S_Glycerophospholipid_Metabolism
833	AGM4PH	470.547	0.000131687	1.45037e-13	1	PP_2145	['nagZ']	S_Cell_Envelope_Biosynthesis__Peptidoglycan_Biosynthesis
834	AGM4Pt2pp	470.547	0.000131687	1.53231e-13	1	PP_1355	['ampG']	S_Transport__Inner_Membrane
835	ATPHs	470.547	0.00539917	9.81829e-13	1	PP_s0001	['']	S_Purine_Metabolism
836	BGLApp	470.547	0.00287956	2.33236e-12	1	PP_1403	['bglX']	S_Cell_Envelope_Biosynthesis__Cellulose_Metabolism
837	ALGE1	470.547	0.000107313	2.45817e-14	1	PP_1283	['algG']	S_Alginate_biosynthesis
838	ALGAC1	470.547	0.0001001	5.15977e-13	1	PP_1278 and PP_1280 and PP_1279	['algF', 'algI', 'algJ']	S_Alginate_biosynthesis
839	AGM4PCP	470.547	0.000131687	2.12031e-13	1	PP_4799	['']	S_Cell_Envelope_Biosynthesis__Peptidoglycan_Biosynthesis
840	CELASEpp	470.547	0.00143978	4.71734e-14	1	PP_2637	['bcsZ']	S_Cell_Envelope_Biosynthesis__Cellulose_Metabolism
841	AGM4PApp	470.547	0.0001301	1.4178e-13	1	PP_4897	['amiC']	S_Cell_Envelope_Biosynthesis__Peptidoglycan_Biosynthesis
842	MALEI	470.547	1.0849e-05	6.65302e-14	1	PP_3942	['nicE']	S_Aromatic_Compounds_Degradation__Nicotinic_acid_pathway
843	ALGE7	470.547	8.82397e-05	6.95296e-14	1	PP_1283	['algG']	S_Alginate_biosynthesis
844	ALGE8	470.547	9.37966e-05	2.84211e-13	1	PP_1283	['algG']	S_Alginate_biosynthesis
845	AGMH	470.547	0.00013209	1.14846e-13	1	PP_2145	['nagZ']	S_Cell_Envelope_Biosynthesis__Peptidoglycan_Biosynthesis
846	HCYSMT	470.547	0.00539917	-1.53575e-12	1	PP_0658	['']	S_Methionine_Metabolism
847	AGM3PH	470.547	0.00013209	1.47957e-13	1	PP_2145	['nagZ']	S_Cell_Envelope_Biosynthesis__Peptidoglycan_Biosynthesis
848	CBPS	470.547	0.00539917	-2.24775e-12	1	PP_4723 and PP_4724	['carB', 'carA']	S_Pyrimidine_Metabolism
849	ADNUC	470.547	0.00550595	8.55933e-12	1	PP_2460	['Nuh']	S_Purine_Metabolism
850	GLUTARH	470.547	0.00130889	3.14622e-13	1	PP_2909	['csiD']	S_Lysine_Metabolism
851	XAND	470.547	0.000932618	-1.50546e-13	1	PP_4278 and PP_4279	['xdhA', 'xdhB']	S_Purine_Metabolism
852	6HNACt1pp	470.509	1.08481e-05	1.27966e-13	1	PP_3940	['nicT']	S_Transport__Inner_Membrane
853	6HNACtex	470.509	1.08481e-05	6.07357e-14	1	PP_3939	['nicP-II']	S_Transport__Outer_Membrane
854	PGP140abcpp	470.478	1.75143e-06	2.60319e-13	1	PP_4935	['msbA']	S_Transport__ABC_system
855	CU2tex	470.431	0.0430564	0.00013705	0.999997		[]	S_Heavy_Metal_Tolerance
856	FALDM	470.061	0.000795662	-1.08492e-05	0.999995	PP_0328	['fdhA']	S_Formaldehyde_Metabolism
857	FALDtpp	469.415	0.0417654	3.27362e-13	1		[]	S_Transport__Inner_Membrane
858	FALDtex	469.415	0.0417654	3.35413e-13	1		[]	S_Transport__Outer_Membrane
859	URIDK2r	468.849	0.0102708	-0.000528057	0.999951	PP_1593	['pyrH']	S_Pyrimidine_Metabolism
860	ACALDtpp	467.295	0.00768936	3.64229e-12	1		[]	S_Transport__Inner_Membrane
861	ARUH	466.416	0.0122381	-1.37782e-13	1	PP_3721	['aruH']	S_Arginine_and_Proline_Metabolism
862	LDH_D	466.259	0.0121244	6.40261e-12	1	PP_1649	['ldhA']	S_Pyruvate_Metabolism
863	TKT1	466.174	0.0339863	0.0134907	0.999688	PP_4965	['tktA']	S_Pentose_Phosphate_Pathway
864	TALA	465.845	0.0331419	0.0126446	0.999707	PP_2168	['tal']	S_Pentose_Phosphate_Pathway
865	IPDDI	465.562	5.00132e-05	-5.00132e-05	1	PP_0565	['']	S_Cofactor_and_Prosthetic_Group_Biosynthesis__Terpenoid_backbone_biosynthesis
866	G3PD2	464.062	0.00769046	-0.00770587	0.999465	PP_4169	['gpsA']	S_Glycerophospholipid_Metabolism
867	THRA	463.249	0.00195835	1.08492e-05	0.999991	PP_0321	['ltaE']	S_Glycine__Serine_and_threonine_metabolism
868	RPE	462.989	0.0474208	0.00638845	0.999926	PP_0415	['rpe']	S_Pentose_Phosphate_Pathway
869	SUCD4	462.771	0.00869677	-0.0017779	0.999877	(PP_4201 and PP_4202) and PP_4203	['etfA', 'etfB', '']	S_Fatty_Acid_Metabolism
870	GLYCtpp	462.737	0.000528938	-0.000241795	0.999698	PP_1076	['glpF']	S_Transport__Inner_Membrane
871	TPI	462.59	0.000724974	-0.0078166	0.999457	PP_4715	['tpiA']	S_Gluconeogenesis
872	PPK2	462.48	0.00538834	-1.08492e-05	0.999999	PP_5217	['ppk']	S_Inorganic_polyphosphates_metabolism
873	3HAACOAT100	462.158	0.00462786	1.85487e-14	1	PP_1408	['']	S_PHAs_Metabolism
874	3HAACOAT121	462.158	0.00462786	1.03826e-13	1	PP_1408	['']	S_PHAs_Metabolism
875	ACOATA	462.02	2.11297e-05	0.00690661	1	PP_1915 and PP_4175	['acpP', 'fabB']	S_Fatty_Acid__Biosynthesis
876	3HAACOAT141	461.972	0.00148395	0.0017779	0.999877	PP_1408	['']	S_PHAs_Metabolism
877	3HAACOAT60	461.934	0.00224381	3.34366e-14	1	PP_1408	['']	S_PHAs_Metabolism
878	3HAACOAT140	461.814	0.000759417	-0.0017779	0.999877	PP_1408	['']	S_PHAs_Metabolism
879	BDH	461.703	0.00104711	9.84925e-13	1	PP_3073	['hbdH']	S_Butanoate_Metabolism
880	ACOAD24f	461.604	0.000408567	-0.0017779	0.999877	PP_1893	['fadE']	S_Fatty_Acid_Metabolism
881	TKT2	461.567	0.0131976	-0.00710228	0.999836	PP_4965	['tktA']	S_Pentose_Phosphate_Pathway
882	3HAACOAT120	461.518	0.000724535	-7.2142e-14	1	PP_1408	['']	S_PHAs_Metabolism
883	PYNP2r	461.491	2.79184e-05	2.79743e-05	0.999997		[]	S_Pyrimidine_Metabolism
